# Supplementary material for: iLIR database: A web resource for LIR motif-containing proteins in eukaryotes
Source: Autophagy. 2016 Aug 2;12(10):1945–53. doi: 10.1080/15548627.2016.1207016 (PMC5079668; doi:10.1080/15548627.2016.1207016)
Supplement: KAUP_A_1207016_Supplementary_material.zip [file kaup-12-10-1207016-s001.zip]

Archive with 7 entries (7 files):
- KAUP_A_1207016 Supplementary material.pdf
- 2016AUTO0134R2-s02.docx
- 2016AUTO0134R2-s03.tif
- 2016AUTO0134R2-s04.xlsx
- 2016AUTO0134R2-s05.xlsx
- 2016AUTO0134R2-s06.xlsx
- 2016AUTO0134R2-s07.xlsx
