# Supplementary material for: iLIR database: A web resource for LIR motif-containing proteins in eukaryotes
Source: Autophagy. 2016 Aug 2;12(10):1945–53. doi: 10.1080/15548627.2016.1207016 (PMC5079668; doi:10.1080/15548627.2016.1207016)
Supplement: KAUP_A_1207016_Supplementary_material.zip [file kaup-12-10-1207016-s001.zip › 2016AUTO0134R2-s04.xlsx]

## Sheet: Suppl Table 1
Table S1.
	gene symbol	gene name	UniProt AC	organism	xLIR start position	xLIR sequence	PSSM	Molecular Function class	Biological Process class	Cellular Component class
	Components of the core autophagy machinery
	ATG1	autophagy related 1	P53104	S. cerevisiae	427	REYVVV	14	protein binding(GO:0005515)	autophagy(GO:0006914)
	ATG13	autophagy related 13	O75143	H. sapiens	442	DDFVMI	20	protein binding(GO:0005515)
	ATG16L1	autophagy related 16 like 1	Q676U5	H. sapiens	164	DEYDAL	16	protein binding(GO:0005515)	protein transport(GO:0015031)
	ULK1	unc-51 like autophagy activating kinase 1	O75385	H. sapiens	355	DDFVMV	19	protein binding(GO:0005515)		neuron projection(GO:0043005); neuronal cell body(GO:0043025)
	ULK2	unc-51 like autophagy activating kinase 2	Q8IYT8	H. sapiens	351	DDFVLV	17	protein binding(GO:0005515)	autophagy(GO:0006914)
	RB1CC1/FIP200	RB1 inducible coiled-coil 1	Q8TDY2	H. sapiens	700	FDFETI	17	protein binding(GO:0005515)	cell cycle(GO:0007049)	nucleus(GO:0005634)
	Receptors for selective autophagy
	WDFY3/Alfy	WD repeat and FYVE domain containing 3	Q8IZQ1	H. sapiens	3344	DGFIFV	13	protein binding(GO:0005515)
	ATG32	Autophagy-related protein 32	P40458	S. cerevisiae	84	GSWQAI	17	protein binding(GO:0005515)
	BNIP3	BCL2/adenovirus E1B 19kDa interacting protein 3	Q12983	H. sapiens	16	GSWVEL	19	protein binding(GO:0005515)		endoplasmic reticulum(GO:0005783); mitochondrion(GO:0005739); nucleus(GO:0005634)
	BNIP3L	BCL2/adenovirus E1B 19kDa interacting protein 3-like	O60238	H. sapiens	34	SSWVEL	20	protein binding(GO:0005515)	viral process(GO:0016032)	endoplasmic reticulum(GO:0005783); mitochondrion(GO:0005739)
	CBL	Cbl proto-oncogene	P22681	H. sapiens	800	FGWLSL	18	protein binding(GO:0005515); signal transducer activity(GO:0004871)		nucleus(GO:0005634)
	SQSTM1/p62	sequestosome 1	Q13501	H. sapiens	336	DDWTHL	24	protein binding(GO:0005515)	autophagy(GO:0006914); immune system process(GO:0002376)	endoplasmic reticulum(GO:0005783)
	NBR1	NBR1, autophagy cargo receptor	Q14596	H. sapiens	561	LSFELL	10	protein binding(GO:0005515)
					730	EDYIII	17	protein binding(GO:0005515)
	OPTN	optineurin	Q96CV9	H. sapiens	176	DSFVEI	15	protein binding(GO:0005515)	Golgi organization(GO:0007030)	Golgi apparatus(GO:0005794)
	TAX1BP1	Tax1 binding protein 1	Q86VP1	H. sapiens	514	ADFDIV	15	protein binding(GO:0005515)
	Proteins associated with the autophagosome and other vesicles
	CALR	calreticulin	P27797	H. sapiens	198	DDWDFL	26	carbohydrate binding(GO:0030246); hormone binding(GO:0042562); peptide binding(GO:0042277); protein binding(GO:0005515)	protein folding(GO:0006457)	cell surface(GO:0009986); endoplasmic reticulum(GO:0005783); extracellular region(GO:0005576); Golgi apparatus(GO:0005794); intracellular(GO:0005622); MHC class I peptide loading complex(GO:0042824); nucleus(GO:0005634); polysome(GO:0005844)
	FYCO1	FYVE and coiled-coil domain containing 1	Q9BQS8	H. sapiens	644	ADYQAL	15	protein binding(GO:0005515)	transport(GO:0006810)
					1278	AVFDII	8	protein binding(GO:0005515)	transport(GO:0006810)
	MAPK15	mitogen-activated protein kinase 15	Q8TD08	H. sapiens	338	RVYQMI	10			extracellular region(GO:0005576); intracellular(GO:0005622); nucleus(GO:0005634)
	TBC1D5	TBC1 domain family member 5	Q92609	H. sapiens	713	DDFILI	17	protein binding(GO:0005515)		retromer complex(GO:0030904)
					785	SGFTIV	11	protein binding(GO:0005515)		retromer complex(GO:0030904)
	TP53INP1	tumor protein p53 inducible nuclear protein 1	Q96A56	H. sapiens	29	DEWILV	20	antioxidant activity(GO:0016209); protein binding(GO:0005515)	autophagy(GO:0006914)	nucleus(GO:0005634)
	Proteins involved in the post-translational modification of Atg8 proteins
	TP53INP2/DOR	tumor protein p53 inducible nuclear protein 2	Q8IXH6	H. sapiens	33	DGWLII	21	protein binding(GO:0005515)		nucleus(GO:0005634)
