# Supplementary material for: iLIR database: A web resource for LIR motif-containing proteins in eukaryotes
Source: Autophagy. 2016 Aug 2;12(10):1945–53. doi: 10.1080/15548627.2016.1207016 (PMC5079668; doi:10.1080/15548627.2016.1207016)
Supplement: KAUP_A_1207016_Supplementary_material.zip [file kaup-12-10-1207016-s001.zip › 2016AUTO0134R2-s05.xlsx]

## Sheet: Suppl Table 2
Table S2.
	gene symbol and name	UniProt AC	organism (according to the UniProt AC)	xLIR sequence	xLIR start position	PSSM score	ATG8 ortholog interaction	Method of detection of the interaction	Role in autophagy	References
	RECEPTORS FOR SELECTIVE AUTOPHAGY
	NCOA4 (nuclear receptor coactivator 4)	Q13772	human	DSFQVI	484	14	Stronger interaction with GABARAPL2, but also with GABARAP, GABARAPL1 and LC3C	proteomics, GST-pull down, co-immunoprecipitation, microscopy	Specialized receptor for ferritine (ferritinophagy), contribute to la bioavalaibility of iron in the cytoplasm	Mancias et al. 2014
	PICALM (phosphatidylinositol binding clathrin assembly protein)	Q13492	human	GGFDEL	505	12	LC3	co-immunoprecipitation, mass-spectrometry	PICALM, as a partner of the AP2 protein, interacts with LC3 and contributes to the degradation of APP-CTF. The interaction between AP2 and LC3 is LIR-dependent.	Tian et al. 2013
	PCM1 (pericentriolar material 1)	Q9R0L6	mouse	EDFVKV	1962	15	LC3, GABARAP, GABARAPL2	proteomics, co-immunoprecipitation	PCM1 enhances the interaction between OFD1 and LC3. PCM1 is not degraded by autophagy and its depletion does not affect the autophagic process.	Tang et al. 2013
	STAT1 (signal transducer and activator of transcription 1)	J3KPM9	human	KMYLML	203	13	LC3	co-immunoprecipitation	STAT1 is a negative regulator of autophagy and mitophagy. Autophagy also contributes to the IFNG-induced JAK-STAT pathway activation.	Bourke et al. 2013, Chang et al. 2010
	PROTEINS ASSOCIATED WITH THE INITITATION OF AUTOPHAGY AND FORMATION OF THE AUTOPHAGOSOME
	GPSM1/AGS3 (G-protein signalling modulator 1 [AGS3-like, C. elegans])	Q6IR34	mouse	ETWDLL	412	19	LC3	GST-affinity isolation, co-immunoprecipitation, microscopy	The direct interaction of GPSM1/AGS3 with LC3 at the LC3-positive structures boosts autophagy by promoting the maturation of the phagophores.	Garcia-Marcos et al. 2011, Pattingre et al. 2003
	UBQLN1/PLIC-1 (ubiquilin 1)	Q9UMX0	human	RMYTDI	274	12	LC3	co-immunoprecipitation, microscopy	Ubiquilin/PLIC proteins are required for the biogenesis of the autophagosome impairing the maturation of the LC3 protein. They are themselves degraded by autophagy.	N'Diaye et al. 2008, Rothenberg et al. 2010
	UBQLN2/PLIC-2 (ubiquilin 2)	Q9UHD9	human	RMYTDI	270	12	LC3	co-immunoprecipitation, microscopy	Ubiquilin/PLIC proteins are required for the biogenesis of the autophagosome impairing the maturation of the LC3 protein. They are themselves degraded by autophagy.	N'Diaye et al. 2008, Rothenberg et al. 2010
	PEG3 (paternally expressed 3)	Q9GZU2	human	LGFVDL	1114	10	LC3	microscopy	Contributes to the initiation of autophagy by inducing the formation of the complex PIK3C3-BECN1-LC3 in endothelial cells.	Poluzzi et al. 2014, Buraschi et al. 2013
	HTT (huntingtin)	P42858	human	PSYLKL	1234	11	GABARAPL1 and LC3B	microscopy, bioinformatics, co-immunoprecipitation	HTT functions as a scaffold protein and contributes in the recruitment of core autophagy components.	Ochaba et al. 2014
	SYNPO2 (synaptopodin 2)	Q9UMS6	human	KSYIEV	552	11	LC3B	co-immunoprecipitation	SYNPO2 plays a crucial role in the formation of the autophagosome and interacts with proteins involved in the maturation of the autophagosomes (LC3B, ATG16L1, RAB7, STX7). SYNPO2 is also degraded by chaperone-assisted-selective autophagy.	Ulbricht et al. 2013
	UBR4 (ubiquitin protein ligase E3 component n-recognin 4)	Q5T4S7	human	GDFEMV	2765	16	LC3	microscopy	UBR4 colocalises with LC3, ATG5 and ATG12 following starvation-induced autophagy, suggesting a function of UBR4 in the initiation and progression of autophagy. UBR4 is also implicated in the degradation of the mitophagy-related ubiquitin ligase PINK1 by the N-end rule pathway.	Tasaki et al. 2013, Yamano et al. 2013
	PROTEINS INVOLVED IN THE VESICULAR TRANSPORT
	MAP1S (microtubule associated protein 1S)	Q66K74	human	PVYLDL	946	7	LC3	co-immunoprecipitation	MAP1S bridges autophagosomes with stable microtubules and defective mitochodria to affect autophagosomal biogenesis and degradation.	Xie et al. 2011
	MAPK8IP1/JIP1 (mitogen-activated protein kinase 8 interacting protein 1)	Q9UQF2	human	LSYDSV	374	10	LC3	microscopy, co-immunoptrecipitation, GST-pull down	MAPK8IP1/JIP1 acts as a scaffold protein to permit the retrograd transport of the autophagosome along the axon	Fu et al. 2014
	SUBSTRATES FOR AUTOPHAGY
	BCL10 (B-cell CLL/lymphoma 10)	O95999	human	EMFLPL	220	11	LC3	microscopy, co-immunoptrecipitation	Under TCR stimulation, the adaptor protein BCL10 is relocalised in aggregates and are degraded by SQSTM1-dependent autophagy. The interaction of BCL10 with LC3, SQSTM1 and ATG12–ATG5 depends on its ubiquitination	Paul et al. 2012
	OFD1 (oral-facial-digital syndrome 1 gene homolog [human])	Q80Z25	mouse	SDFEFI	623	17	LC3	proteomics, co-immunoprecipitation	OFD1 is degraded by autophagy at the centriolar satellites to promote the primary ciliogenesis.	Tang et al. 2013
	OTHER
	FNIP2 (folliculin interacting protein 2)	Q9P278	human	SEYVVI	565	15	GABARAP	co-immunoprecipitation	FNIP2 enhances the FLCN-GABARAP interaction in a ULK1-dependent manner to positively regulate autophagy.	Dunlop et al. 2014
	APC (adenomatosis polyposis coli)	B2RUG9	mouse	ASFESL	2460	11	LC3	microscopy	Increased colocalization between APC and LC3 7 days after traumatic brain injury.	Sarkar et al. 2014
	CSPG4 (chondroitin sulfate proteoglycan 4)	Q8VHY0	mouse	LTFQLL	591	9	LC3	microscopy	The colocalization between CSPG4 and LC3 decreases gradually at days 3 and 7 after traumatic brain injury.	Sarkar et al. 2014
