# Supplementary material for: iLIR database: A web resource for LIR motif-containing proteins in eukaryotes
Source: Autophagy. 2016 Aug 2;12(10):1945–53. doi: 10.1080/15548627.2016.1207016 (PMC5079668; doi:10.1080/15548627.2016.1207016)
Supplement: KAUP_A_1207016_Supplementary_material.zip [file kaup-12-10-1207016-s001.zip › 2016AUTO0134R2-s06.xlsx]

## Sheet: Suppl Table 3
Table S3.
	gene symbol and name	UniProt AC	xLIR start position	xLIR sequence	PSSM score	Molecular Function	Biological Process	Cellular Component	significance	organism	reference
	ASGR1 (asialoglycoprotein receptor 2)	P07307	3	KDFQDI	14	carbohydrate binding(GO:0030246); protein binding(GO:0005515)	regulation of protein stability(GO:0031647)			human	Mousavi et al. 2001
	BCL10 (B-cell CLL/lymphoma 10)	O95999	220	EMFLPL	11	protein binding(GO:0005515)		nucleus(GO:0005634); protein complex(GO:0043234)		human	Paul et al. 2012
	BAG3 (BCL2-associated anthanogene 3)	O95817	91	PGYIPI	11	protein binding(GO:0005515)	protein folding(GO:0006457)	neuron projection(GO:0043005)		human	Gamerdinger et al. 2011, Sariyer et al. 2012, Rapino et al. 2013
	BAG3 (BCL2-associated anthanogene 3)	O95817	203	RGYISI	12	protein binding(GO:0005515)	protein folding(GO:0006457)	neuron projection(GO:0043005)		human	Gamerdinger et al. 2011, Sariyer et al. 2012, Rapino et al. 2013
	BRCA1 (BRCA1, DNA repair associated)	P38398	177	SVYIEL	9	protein binding(GO:0005515)	chromosome segregation(GO:0007059); DNA repair(GO:0006281)	chromosome(GO:0005694); nucleus(GO:0005634); protein complex(GO:0043234); ribonucleoprotein complex(GO:0030529); ubiquitin ligase complex(GO:0000151)		human	Esteve et al. 2010, Fan et al. 2009
	MAPK8IP1/JIP1 (mitogen-activated protein kinase 8 interacting protein 1)	Q9UQF2	374	LSYDSV	10	protein binding(GO:0005515)	vesicle-mediated transport(GO:0016192)	cell body(GO:0044297); nucleus(GO:0005634); synapse(GO:0045202)		human	Fu et al. 2014
	RCAN1 (regulator of calcineurin 1)	P53805	244	PEYTPI	12	protein binding(GO:0005515)	blood circulation(GO:0008015)	nucleus(GO:0005634)		human	Liu et al. 2009
	CAMKK2 (calcium/calmodulin-dependent protein kinase kinase 2)	Q96RR4	50	ESFIVV	11			cell projection(GO:0042995); intracellular(GO:0005622); nucleus(GO:0005634)		human	Hoyer-Hansen, Bastholm et al. 2007
	CBLB (Cbl proto-oncogene B)	B5MC15	800	SDYDLL	17	signal transducer activity(GO:0004871)		nucleus(GO:0005634)		human	Zhang et al. 2012
	CEBPB (CCAAT/enhancer binding protein beta)	P17676	211	LGYQAV	9	protein binding(GO:0005515)		nucleus(GO:0005634)		human	Guo et al. 2013, Ma et al. 2011, Abreu et al. 2010
	CD44 (CD44 molecule (Indian blood group))	P16070	245	FSWLFL	19	protein binding(GO:0005515)	carbohydrate metabolic process(GO:0005975)	cell surface(GO:0009986)		human	Zheng et al. 2012
	CD44 (CD44 molecule (Indian blood group))	P16070	571	RTFIPV	10	protein binding(GO:0005515)	carbohydrate metabolic process(GO:0005975)	cell surface(GO:0009986)		human	Zheng et al. 2012
	CREB3L3 (cAMP responsive element binding protein 3-like 3)	Q68CJ9	21	DSFELL	14	protein binding(GO:0005515)		nucleus(GO:0005634)		human	Carpenter and Grose 2014
	GAK (cyclin G associated kinase)	O14976	1009	ADFLHL	14	protein binding(GO:0005515)	cell cycle(GO:0007049)	Golgi apparatus(GO:0005794)		human	Beilina et al. 2014
	AGTPBP1 (ATP/GTP binding protein 1)	Q9UPW5	420	KMYEHL	12		mitochondrion organization(GO:0007005); neurotransmitter metabolic process(GO:0042133)	mitochondrion(GO:0005739); nucleus(GO:0005634)		human	Berezniuk et al. 2010
	DAB2 (DAB2, clathrin adaptor protein)	P98082	309	SSFDSL	12	protein binding(GO:0005515)	cell proliferation(GO:0008283); excretion(GO:0007588); protein transport(GO:0015031)	nucleus(GO:0005634)		human	Yu et al. 2012
	DAB2IP (DAB2 interacting protein)	Q5VWQ8	1057	EEYETL	15	protein binding(GO:0005515)	cell cycle(GO:0007049)	neuronal cell body(GO:0043025)		human	Yu et al. 2012
	DLG1 (discs large MAGUK scaffold protein 1)	Q12959	397	FVYLKV	7	protein binding(GO:0005515)	viral process(GO:0016032)	endoplasmic reticulum(GO:0005783); Golgi apparatus(GO:0005794); nucleus(GO:0005634)		human	Walch 2013
	DLG1 (discs large MAGUK scaffold protein 1)	Q12959	701	LSYEPV	10	protein binding(GO:0005515)	viral process(GO:0016032)	endoplasmic reticulum(GO:0005783); Golgi apparatus(GO:0005794); nucleus(GO:0005634)		human	Walch 2013
	UBR4 (ubiquitin protein ligase E3 component n-recognin 4)	Q5T4S7	2765	GDFEMV	16	protein binding(GO:0005515)	viral process(GO:0016032)	cytoskeleton(GO:0005856); nucleus(GO:0005634)		human	Hong et al. 2015
	EGFR (epidermal growth factor receptor)	E9PFD7	1031	DTFLPV	12		polysaccharide metabolic process(GO:0005976); translation(GO:0006412)	cell surface(GO:0009986); endosome(GO:0005768); nucleus(GO:0005634)		human	Wei et al. 2013, Fung et al. 2012
	EGFR (epidermal growth factor receptor)	P00533	1084	DTFLPV	12	chromatin binding(GO:0003682); protein binding(GO:0005515)	cell proliferation(GO:0008283); polysaccharide metabolic process(GO:0005976); translation(GO:0006412)	cell surface(GO:0009986); endosome(GO:0005768); membrane(GO:0016020); nucleus(GO:0005634); receptor complex(GO:0043235)		human	Wei et al. 2013, Fung et al. 2012
	EIF2AK3 (eukaryotic translation initiation factor 2 alpha kinase 3)	Q9NZJ5	1075	AVFEDL	7	protein binding(GO:0005515)	endoplasmic reticulum organization(GO:0007029); translation(GO:0006412)	endoplasmic reticulum(GO:0005783)		human	Wang et al. 2014, Talloczy et al. 2002, Kouroku et al. 2007
	FOXO1 (forkhead box O1)	Q12778	12	PDFEPL	15	chromatin binding(GO:0003682); protein binding(GO:0005515)		mitochondrion(GO:0005739); nucleus(GO:0005634)		human	Zhao et al. 2010
	GRIN2B (glutamate ionotropic receptor NMDA type subunit 2B)	Q13224	1305	DTFVDL	14	protein binding(GO:0005515)	transport(GO:0006810)	cell surface(GO:0009986); neuron projection(GO:0043005)		human	Bigford et al. 2009, Wang et al. 2014
	GOLGA2 (golgin A2)	Q08379	554	SGFVKL	12	protein binding(GO:0005515)		Golgi apparatus(GO:0005794)		human	Chang et al. 2010
	GOLGA2 (golgin A2)	Q08379	844	GEYIAL	12	protein binding(GO:0005515)		Golgi apparatus(GO:0005794)		human	Chang et al. 2010
	HDAC4 (histone deacetylase 4)	F5GX36	240	LVYDTL	8			nucleus(GO:0005634); protein complex(GO:0043234)		human	Kang et al. 2014
	HDAC4 (histone deacetylase 4)	P56524	656	LVYDTL	8	protein binding(GO:0005515)		nucleus(GO:0005634); transcriptional repressor complex(GO:0017053)		human	Kang et al. 2014
	EHMT2 (euchromatic histone lysine methyltransferase 2)	A2ABF8	317	EEWETV	20			chromosome(GO:0005694); nucleus(GO:0005634)		human	Artal-Martinez de Narvajas et al. 2013, Kim et al. 2013
	EHMT2 (euchromatic histone lysine methyltransferase 2)	A2ABF8	441	RGFEEL	13			chromosome(GO:0005694); nucleus(GO:0005634)		human	Artal-Martinez de Narvajas et al. 2013, Kim et al. 2013
	EHMT2 (euchromatic histone lysine methyltransferase 2)	A2ABF9	317	EEWETV	20			chromosome(GO:0005694); nucleus(GO:0005634)		human	Artal-Martinez de Narvajas et al. 2013, Kim et al. 2013
	EHMT2 (euchromatic histone lysine methyltransferase 2)	A2ABF9	475	RGFEEL	13			chromosome(GO:0005694); nucleus(GO:0005634)		human	Artal-Martinez de Narvajas et al. 2013, Kim et al. 2013
	EHMT2 (euchromatic histone lysine methyltransferase 2)	Q96KQ7	260	EEWETV	20	protein binding(GO:0005515)		chromosome(GO:0005694); nucleus(GO:0005634)		human	Artal-Martinez de Narvajas et al. 2013, Kim et al. 2013
	EHMT2 (euchromatic histone lysine methyltransferase 2)	Q96KQ7	418	RGFEEL	13	protein binding(GO:0005515)		chromosome(GO:0005694); nucleus(GO:0005634)		human	Artal-Martinez de Narvajas et al. 2013, Kim et al. 2013
	HTT (huntingtin)	P42858	1234	PSYLKL	11	protein binding(GO:0005515)	endoplasmic reticulum organization(GO:0007029); Golgi organization(GO:0007030); hormone metabolic process(GO:0042445)	endoplasmic reticulum(GO:0005783); Golgi apparatus(GO:0005794); mitochondrion(GO:0005739); nucleus(GO:0005634); protein complex(GO:0043234)		human	Ochaba et al. 2014
	KPNA6 (karyopherin subunit alpha 6)	F5GYL8	66	AMFDSL	11			nucleus(GO:0005634)		human	Laurila et al. 2014
	KPNA6 (karyopherin subunit alpha 6)	F5H4G7	58	AMFDSL	11			nucleus(GO:0005634)		human	Laurila et al. 2014
	KPNA6 (karyopherin subunit alpha 6)	O60684	61	AMFDSL	11			nucleus(GO:0005634)		human	Laurila et al. 2014
	KPNA6 (karyopherin subunit alpha 6)	S4R3E5	61	AMFDSL	11			nucleus(GO:0005634)		human	Laurila et al. 2014
	ITGB4 (integrin subunit beta 4)	P16144	1647	LVFTAL	5	protein binding(GO:0005515)	cell adhesion(GO:0007155)	cell leading edge(GO:0031252); cell surface(GO:0009986); receptor complex(GO:0043235)		human	Li et al. 2013
	IRF1 (interferon regulatory factor 1)	P10914	293	RVFTDL	7	protein binding(GO:0005515)		nucleus(GO:0005634)		human	Zhang et al. 2012, Li et al. 2012
	EIF2AK2 (eukaryotic translation initiation factor 2 alpha kinase 2)	P19525	41	FTFQVI	12	protein binding(GO:0005515)	translation(GO:0006412)	nucleus(GO:0005634)		human	Shen et al. 2012, Niso-Santano et al. 2013
	JAKMIP1 (janus kinase and microtubule interacting protein 1)	Q96N16	493	REYQAL	13	protein binding(GO:0005515)	protein transport(GO:0015031)	ribonucleoprotein complex(GO:0030529)		human	Couve et al. 2004
	KIF23 (kinesin family member 23)	Q02241	924	SEWTDV	18	protein binding(GO:0005515)	metabolic process(GO:0008152)	centrosome(GO:0005813); midbody(GO:0030496); nucleus(GO:0005634)		human	Isakson et al. 2013
	BAG6 (BCL2 associated athanogene 6)	P46379	274	AEYVEV	13	protein binding(GO:0005515)	immune system process(GO:0002376); transport(GO:0006810)	nucleus(GO:0005634)		human	Sebti et al.2014a,b
	BAG6 (BCL2 associated athanogene 6)	P46379	1016	PEWVPI	19	protein binding(GO:0005515)	immune system process(GO:0002376); transport(GO:0006810)	nucleus(GO:0005634)		human	Sebti et al.2014a,b
	LRBA (LPS responsive beige-like anchor protein)	P50851	1108	DDYVEL	20			endoplasmic reticulum(GO:0005783); Golgi apparatus(GO:0005794)		human	Lopez-Herrera et al. 2012, Cullinane et al. 2013, Wang et al. 2001
	MARK4 (microtubule affinity regulating kinase 4)	Q96L34	362	ATYLLL	11	protein binding(GO:0005515)		centrosome(GO:0005813); neuron projection(GO:0043005)		human	Li et al. 2013
	TET2 (tet methylcytosine dioxygenase 2)	Q6N021	562	PGWIEL	18	protein binding(GO:0005515)	cell cycle(GO:0007049)			human	Li et al. 2015
	MAP1S (microtubule-associated protein 1S)	Q66K74	946	PVYLDL	7	hydrolase activity(GO:0016787); protein binding(GO:0005515)		cell projection(GO:0042995); neuronal cell body(GO:0043025); nucleus(GO:0005634); synapse(GO:0045202)		human	Liu et al. 2012
	BIN1 (bridging integrator 1)	O00499	393	LDFDPL	14	protein binding(GO:0005515)	cell proliferation(GO:0008283); viral process(GO:0016032)	nucleus(GO:0005634)		human	Jungbluth and Gautel 2014
	MYC (v-myc avian myelocytomatosis viral oncogene homolog)	H0YBT0	28	LDYDSV	14			nucleus(GO:0005634)		human	Balakumaran et al. 2009, Tsuneoka et al. 2003
	MYC (v-myc avian myelocytomatosis viral oncogene homolog)	P01106	14	LDYDSV	14	protein binding(GO:0005515)	chromosome organization(GO:0051276); energy reserve metabolic process(GO:0006112)	nucleolus(GO:0005730); nucleus(GO:0005634); protein complex(GO:0043234)		human	Balakumaran et al. 2009, Tsuneoka et al. 2003
	NFKBIA (NFKB inhibitor alpha)	P25963	75	DSFLHL	13	protein binding(GO:0005515)	viral process(GO:0016032)	I-kappaB/NF-kappaB complex(GO:0033256); nucleus(GO:0005634)		human	Colleran et al. 2011
	NBN (nibrin)	O60934	225	KTFIFL	11	protein binding(GO:0005515)	cell proliferation(GO:0008283); DNA repair(GO:0006281)	nucleolus(GO:0005730); nucleus(GO:0005634)		human	Salewsky et al. 2013
	NCOA4 (nuclear receptor coactivator 4)	Q13772	484	DSFQVI	14			nucleus(GO:0005634)		human	Mancias et al. 2014
	NCOR1 (nuclear receptor corepressor 1)	O75376	1245	RSYESV	12	chromatin binding(GO:0003682); protein binding(GO:0005515)	cellular lipid metabolic process(GO:0044255)	nucleus(GO:0005634); transcription factor complex(GO:0005667); transcriptional repressor complex(GO:0017053)		human	Heldring et al. 2014
	NR1D1 (nuclear receptor subfamily 1 group D member 1)	P20393	39	GSFQSL	10	protein binding(GO:0005515)		nucleus(GO:0005634)		human	Woldt et al. 2013
	PPARD (peroxisome proliferator activated receptor delta)	Q03181	40	SSYTDL	12	drug binding(GO:0008144); lipid binding(GO:0008289); protein binding(GO:0005515)	cell proliferation(GO:0008283); generation of precursor metabolites and energy(GO:0006091); lipid metabolic process(GO:0006629)	nucleus(GO:0005634)		human	Palomer et al. 2014
	PICALM (phosphatidylinositol binding clathrin assembly protein)	Q13492	505	GGFDEL	12	protein binding(GO:0005515)	cell proliferation(GO:0008283); vesicle-mediated transport(GO:0016192)	Golgi apparatus(GO:0005794); neuronal cell body(GO:0043025); nucleus(GO:0005634)		human	Tian et al. 2013
	PKD1 (polycystin 1, transient receptor potential channel interacting)	P98161	4217	AVFEAL	7	carbohydrate binding(GO:0030246); protein binding(GO:0005515)	nitrogen compound metabolic process(GO:0006807)	cilium(GO:0005929); Golgi apparatus(GO:0005794); nucleus(GO:0005634)		human	Cebotaru et al. 2014, Boletta et al. 2009
	PKD2 (polycystin 2, transient receptor potential cation channel)	Q13563	837	EEFQVL	13	protein binding(GO:0005515)		cilium(GO:0005929); endoplasmic reticulum(GO:0005783)		human	Cebotaru et al. 2014
	LMNA (lamin-A/C)	P02545	357	DEYQEL	16	protein binding(GO:0005515); structural molecule activity(GO:0005198)		nucleus(GO:0005634)		human	Cenni et al. 2011, Infante et al. 2014
	HERC1 (HECT and RLD domain containing E3 ubiquitin protein ligase family member 1)	Q15751	3092	EEFELL	13		transport(GO:0006810)	Golgi apparatus(GO:0005794); membrane(GO:0016020)		human	Chong-Kopera et al. 2006, Mashimo et al. 2009
	PRLR (prolactin receptor)	P16471	507	LDYVEI	16	protein binding(GO:0005515)		cell surface(GO:0009986); extracellular region(GO:0005576)		human	Wen et al. 2014
	DGCR14 (DiGeorge syndrome critical region gene 14)	Q96DF8	161	ASFQEI	11	protein binding(GO:0005515)		nucleus(GO:0005634)		human	Cataline-Rodriguez et al. 2012
	PML (promyelocytic leukemia)	P29590	50	EEFQFL	13	protein binding(GO:0005515)	viral process(GO:0016032)	nucleolus(GO:0005730); nucleus(GO:0005634)		human	Isakson et al. 2010, Laane et al. 2009
	S100A7 (S100 calcium binding protein A7)	P31151	73	SEFLSL	12	protein binding(GO:0005515)		endoplasmic reticulum(GO:0005783); extracellular region(GO:0005576); nucleus(GO:0005634)		human	Sun et al. 2014
	S100A9 (S100 calcium binding protein A9)	P06702	77	EEFIML	14	antioxidant activity(GO:0016209); protein binding(GO:0005515); signal transducer activity(GO:0004871)	autophagy(GO:0006914); cytokine production(GO:0001816)	cytoskeleton(GO:0005856); extracellular region(GO:0005576); nucleus(GO:0005634)	3(MF,CC)	human	Ghavami et al. 2010
	RGS2 (regulator of G-protein signaling 2)	P41220	4	AMFLAV	9	protein binding(GO:0005515)	cell cycle(GO:0007049)	mitochondrion(GO:0005739); neuron projection(GO:0043005); nucleolus(GO:0005730)		human	Boon et al. 2014
	PPP1R13L (protein phosphatase 1 regulatory subunit 13 like)	Q8WUF5	344	RSWQPV	17	protein binding(GO:0005515)		nucleus(GO:0005634)		human	Chikh et al. 2014
	RB1 (RB transcriptional corepressor 1)	P06400	55	PDFTAL	14	protein binding(GO:0005515)	viral process(GO:0016032)	nucleus(GO:0005634)		human	Jiang et al. 2010, Biasoli et al. 2013
	ARHGAP21 (Rho GTPase activating protein 21)	Q5T5U3	640	KSFVSI	11	protein binding(GO:0005515)	Golgi organization(GO:0007030)	cytoskeleton(GO:0005856); Golgi apparatus(GO:0005794)		human	Schultz et al. 2014
	ZC3H12A (zinc finger CCCH-type containing 12A)	Q5D1E8	555	SVYTKL	8	protein binding(GO:0005515)		nucleus(GO:0005634)		human	Younce et al.2012
	PRKD2 (protein kinase D2)	Q9BZL6	376	LGYIPL	10	protein binding(GO:0005515)	cell adhesion(GO:0007155)	Golgi apparatus(GO:0005794); nucleus(GO:0005634)		human	Cebotaru et al. 2014
	SIK2 (salt inducible kinase 2)	Q9H0K1	893	SSYDPL	13	protein binding(GO:0005515)		nucleus(GO:0005634)		human	Yang, Tang et al. 2013
	SIGLEC9 (sialic acid binding Ig like lectin 9)	Q9Y336	436	LSFQMV	10	carbohydrate binding(GO:0030246)	cell adhesion(GO:0007155)			human	von Gunten et al. 2007
	STAT1 (signal transducer and activator of transcription 1)	J3KPM9	203	KMYLML	13	signal transducer activity(GO:0004871)		nucleus(GO:0005634)		human	Bourke et al. 2013, Chang et al. 2014, Yan et al. 2011
	STAT1 (signal transducer and activator of transcription 1)	P42224	201	KMYLML	13	protein binding(GO:0005515); signal transducer activity(GO:0004871)	blood circulation(GO:0008015); viral process(GO:0016032)	nucleus(GO:0005634)		human	Bourke et al. 2013, Chang et al. 2014, Yan et al. 2011
	STAT2 (signal transducer and activator of transcription 2)	P52630	400	FGYLTL	13	protein binding(GO:0005515); signal transducer activity(GO:0004871)	viral process(GO:0016032)			human	Green et al. 2014
	STAT4 (signal transducer and activator of transcription 4)	Q14765	696	SVFIPI	7	signal transducer activity(GO:0004871)	cell proliferation(GO:0008283)	nucleus(GO:0005634)		human	Amarnath et al.2010
	SYNPO2 (synaptopodin 2)	Q9UMS6	552	KSYIEV	11	protein binding(GO:0005515)		nucleus(GO:0005634)		human	Ulbricht et al.2013
	SYNPO2 (synaptopodin 2)	Q9UMS6	733	EDYLSL	16	protein binding(GO:0005515)		nucleus(GO:0005634)		human	Ulbricht et al.2013
	CD247 (CD247 molecule)	P20963	151	DTYDAL	15	protein binding(GO:0005515)	viral process(GO:0016032)			human	Garcia-Navas et al. 2012
	TBC1D14 (TBC1 domain family member 14)	Q9P2M4	304	LDFEPL	14	protein binding(GO:0005515)		Golgi apparatus(GO:0005794)		human	Longatti et al. 2012
	TRAK1 (trafficking kinesin protein 1)	Q9UPV9	401	RVFETV	8	protein binding(GO:0005515)		mitochondrion(GO:0005739); nucleus(GO:0005634)		human	Webber et al. 2008
	HES1 (hes family bHLH transcription factor 1)	Q14469	217	GGFQVV	10	protein binding(GO:0005515)	cell adhesion(GO:0007155); cell maturation(GO:0048469)	nucleus(GO:0005634)		human	Moriyama et al. 2014
	RELA (RELA proto-oncogene, NF-kB subunit)	Q04206	461	AVFTDL	6	chromatin binding(GO:0003682); protein binding(GO:0005515)	viral process(GO:0016032)	nucleus(GO:0005634); transcription factor complex(GO:0005667)		human	Chang et al. 2013, Ryu et al. 2011
	GLI3 (GLI family zinc finger 3)	P10071	893	DSYDPI	15	chromatin binding(GO:0003682); protein binding(GO:0005515)		cilium(GO:0005929); nucleus(GO:0005634); transcriptional repressor complex(GO:0017053)		human	Lo Re et al. 2012
	TSC2 (tuberous sclerosis 2)	H3BMQ0	1441	PSFVFL	12			nucleus(GO:0005634)		human	Parkhitko, Myachina et al. 2011, Zhang, Kim et al. 2013
	TSC2 (tuberous sclerosis 2)	P49815	1497	PSFVFL	12	protein binding(GO:0005515)	vesicle-mediated transport(GO:0016192)	Golgi apparatus(GO:0005794); membrane(GO:0016020); neuronal cell body(GO:0043025); nucleus(GO:0005634)		human	Parkhitko, Myachina et al. 2011, Zhang, Kim et al. 2013
	PTPN13 (protein tyrosine phosphatase, non-receptor type 13)	Q12923	1580	EVFLLL	7	protein binding(GO:0005515)		cell body(GO:0044297); cytoskeleton(GO:0005856); neuron projection(GO:0043005); nucleus(GO:0005634)		human	Kuchay et al. 2013
	UBQLN1 (ubiquilin 1)	Q9UMX0	274	RMYTDI	12	protein binding(GO:0005515)		endoplasmic reticulum(GO:0005783); nucleus(GO:0005634); proteasome complex(GO:0000502); protein complex(GO:0043234)		human	N'Diaye et al. 2009
	UBQLN2 (ubiquilin 2)	Q9UHD9	270	RMYTDI	12	protein binding(GO:0005515)		nucleus(GO:0005634)		human	N'Diaye et al. 2009
	KDR (kinase insert domain receptor)	P35968	1173	KDYIVL	16	protein binding(GO:0005515)	cell maturation(GO:0048469); viral process(GO:0016032)	endosome(GO:0005768); extracellular region(GO:0005576); Golgi apparatus(GO:0005794); nucleus(GO:0005634)		human	Goyal et al. 2014
	KDR (kinase insert domain receptor)	P35968	1237	KTFEDI	11	protein binding(GO:0005515)	cell maturation(GO:0048469); viral process(GO:0016032)	endosome(GO:0005768); extracellular region(GO:0005576); Golgi apparatus(GO:0005794); nucleus(GO:0005634)		human	Goyal et al. 2014
	ZFHX3 (zinc finger homeobox 3)	Q15911	1952	FGFELV	11			mitochondrion(GO:0005739); nucleus(GO:0005634); transcription factor complex(GO:0005667)		human	Kim et al. 2010
	GLI1 (GLI family zinc finger 1)	P08151	1047	LDFVAI	14	chromatin binding(GO:0003682); protein binding(GO:0005515)		nucleus(GO:0005634)		human	Sun et al. 2014
	GLI2 (GLI family zinc finger 2)	P10070	853	DSYDPI	15	chromatin binding(GO:0003682); protein binding(GO:0005515)	cell proliferation(GO:0008283)	membrane(GO:0016020); nucleus(GO:0005634)		human	Jimenez-Sanchez et al. 2012
	ZWINT (ZW10 interacting kinetochore protein)	A6NH27	67	RVFQKL	7			nucleus(GO:0005634)		human	Fremont et al. 2013
	ZWINT (ZW10 interacting kinetochore protein)	O95229	187	RVFQKL	7	protein binding(GO:0005515)	cell cycle(GO:0007049)	kinetochore(GO:0000776); nucleus(GO:0005634)		human	Fremont et al. 2013
	PEG3 (paternally expressed 3)	Q9GZU2	1114	LGFVDL	10	nucleic acid binding(GO:0003676)		nucleus(GO:0005634)		human	Buraschi et al. 2013
	PRKAB1 (protein kinase, AMP-activated, beta 1 non-catalytic subunit)	Q9R078	161	EVFDAL	8	protein binding(GO:0005515)		nucleus(GO:0005634)	3(MF,CC)	mouse	Zhu et al. 2014
	TNK2 (tyrosine kinase, non-receptor, 2)	D3Z3U5	531	PTYDPV	11	protein binding(GO:0005515)		neuronal cell body(GO:0043025)	3(MF)	mouse	Jones et al. 2014
	TNK2 (tyrosine kinase, non-receptor, 2)	G3X9X7	531	PTYDPV	11	protein binding(GO:0005515)		neuronal cell body(GO:0043025); nucleus(GO:0005634)	3(MF,CC)	mouse	Jones et al. 2014
	APC (adenomatosis polyposis coli)	B2RUG9	2460	ASFESL	11	protein binding(GO:0005515)	chromosome organization(GO:0051276)	cell projection(GO:0042995); centrosome(GO:0005813); kinetochore(GO:0000776); nucleus(GO:0005634)	3(MF,CC)	mouse	Sarkar et al. 2014
	APC (adenomatosis polyposis coli)	E9QLQ9	2426	ASFESL	11	protein binding(GO:0005515)	chromosome organization(GO:0051276)	cell projection(GO:0042995); nucleus(GO:0005634)	3(MF,CC)	mouse	Sarkar et al. 2014
	APC (adenomatosis polyposis coli)	Q61315	2460	ASFESL	11	protein binding(GO:0005515)	chromosome organization(GO:0051276)	cell projection(GO:0042995); centrosome(GO:0005813); kinetochore(GO:0000776); nucleus(GO:0005634)	3(MF,CC)	mouse	Sarkar et al. 2014
	AP3B1 (daptor-related protein complex 3, beta 1 subunit)	Q9Z1T1	632	SGYLEL	13		vesicle-mediated transport(GO:0016192)	Golgi apparatus(GO:0005794)	1(BP,CC)	mouse	Huttenhower et al. 2009
	AP3B1 (daptor-related protein complex 3, beta 1 subunit)	Q9Z1T1	659	KEWTPL	18		vesicle-mediated transport(GO:0016192)	Golgi apparatus(GO:0005794)	1(BP,CC)	mouse	Huttenhower et al. 2009
	AATK (apoptosis-associated tyrosine kinase)	B1AZF9	788	GSWVTV	18	protein binding(GO:0005515)		endoplasmic reticulum(GO:0005783); mitochondrion(GO:0005739)	3(MF,CC)	mouse	Ma et al. 2014
	AATK (apoptosis-associated tyrosine kinase)	B1AZF9	825	GVFTDL	6	protein binding(GO:0005515)		endoplasmic reticulum(GO:0005783); mitochondrion(GO:0005739)	3(MF,CC)	mouse	Ma et al. 2014
	BAG3 (BCL2-associated athanogene 3)	Q9JLV1	93	PGYIPI	11	protein binding(GO:0005515)		neuron projection(GO:0043005)	3(MF)	mouse	Gamerdinger et al. 2011, Sariyer et al. 2012, Rapino et al. 2013
	BAG3 (BCL2-associated athanogene 3)	Q9JLV1	209	RGYIPI	12	protein binding(GO:0005515)		neuron projection(GO:0043005)	3(MF)	mouse	Gamerdinger et al. 2011, Sariyer et al. 2012, Rapino et al. 2013
	BCL10 (B cell leukemia/lymphoma 10)	Q9Z0H7	220	EMFLPL	11	protein binding(GO:0005515)		nucleus(GO:0005634); protein complex(GO:0043234)	3(MF,CC)	mouse	Paul et al. 2012
	BCAR1 (breast cancer anti-estrogen resistance 1)	Q61140	554	DVYQTL	11	protein binding(GO:0005515); signal transducer activity(GO:0004871)	cell adhesion(GO:0007155)		3(MF)	mouse	Nick et al. 2014
	RCAN1 (regulator of calcineurin 1)	Q7TNY3	243	PEYTPI	12			nucleus(GO:0005634)	3(CC)	mouse	Liu et al. 2009
	RCAN1 (regulator of calcineurin 1)	Q9JHG6	190	PEYTPI	12	protein binding(GO:0005515)		nucleus(GO:0005634)	3(MF,CC)	mouse	Liu et al. 2009
	CAMKK2 (calcium/calmodulin-dependent protein kinase kinase 2, beta)	Q8C078	49	ESFIVV	11	protein binding(GO:0005515)		cell projection(GO:0042995); nucleus(GO:0005634)	3(MF,CC)	mouse	Hoyer-Hansen, Bastholm et al. 2007
	TRP63 (transformation related protein 63)	Q569E5	315	ETYEML	15	chromatin binding(GO:0003682)		nucleus(GO:0005634); transcription factor complex(GO:0005667)	3(MF,CC)	mouse	Kenzelmann Broz et al. 2013
	CSPG4 (chondroitin sulfate proteoglycan 4)	Q8VHY0	591	LTFQLL	9	protein binding(GO:0005515); signal transducer activity(GO:0004871)	cell proliferation(GO:0008283); tissue remodeling(GO:0048771)		3(MF)	mouse	Sarkar et al.2014
	MAPK8IP1 (mitogen-activated protein kinase 8 interacting protein 1)	Q9WVI9	370	LSYDSV	10	protein binding(GO:0005515)	vesicle-mediated transport(GO:0016192)	cell body(GO:0044297); membrane(GO:0016020); neuron projection(GO:0043005); nucleus(GO:0005634); synapse(GO:0045202)	3(MF,CC)	mouse	Fu et al. 2014
	ATF4 (activating transcription factor 4)	Q06507	35	DDYLEV	18	protein binding(GO:0005515)		nucleus(GO:0005634); transcription factor complex(GO:0005667)	3(MF,CC)	mouse	Rzymski et al. 2009
	ATF4 (activating transcription factor 4)	Q06507	93	FDFDAL	16	protein binding(GO:0005515)		nucleus(GO:0005634); transcription factor complex(GO:0005667)	3(MF,CC)	mouse	Rzymski et al. 2009
	AGTPBP1 (ATP/GTP binding protein 1)	Q641K1	420	KMYEHL	12	peptidase activity(GO:0008233); protein binding(GO:0005515)	mitochondrion organization(GO:0007005); neurotransmitter metabolic process(GO:0042133)	mitochondrion(GO:0005739); nucleus(GO:0005634)	3(MF,CC)	mouse	Berezniuk et al. 2010
	AGTPBP1 (ATP/GTP binding protein 1)	Q3UHC7	1057	EEYETL	15	protein binding(GO:0005515)	cell cycle(GO:0007049)	neuronal cell body(GO:0043025)	3(MF)	mouse	Berezniuk et al. 2010
	DAB2IP (disabled 2 interacting protein)	A2AUX3	1000	EEYETL	15	protein binding(GO:0005515)			3(MF)	mouse	Yu et al. 2012
	DAB2IP (disabled 2 interacting protein)	A2AUX5	992	EEYETL	15	protein binding(GO:0005515)			3(MF)	mouse	Yu et al. 2012
	DAB2IP (disabled 2 interacting protein)	B7ZD29	1000	EEYETL	15	protein binding(GO:0005515)			3(MF)	mouse	Yu et al. 2012
	DDIT4 (DNA-damage-inducible transcript 4)	Q9D3F7	76	PDFELL	15		cell proliferation(GO:0008283)	mitochondrion(GO:0005739)	3(CC)	mouse	Molitoris et al. 2011
	DNAJB6 (DnaJ heat shock protein family (Hsp40) member B6)	G3X8S5	238	EEYEEL	15	protein binding(GO:0005515)		nucleus(GO:0005634)	3(MF,CC)	mouse	Rose et al. 2011
	DNM2 (dynamin 2)	F8WIV5	661	DSYVAI	15	protein binding(GO:0005515)			3(MF)	mouse	Schulze et al. 2013
	DNM2 (dynamin 2)	G3X9G4	661	DSYVAI	15	protein binding(GO:0005515)			3(MF)	mouse	Schulze et al. 2013
	DNM2 (dynamin 2)	P39054	661	DSYVAI	15	protein binding(GO:0005515)		midbody(GO:0030496)	3(MF)	mouse	Schulze et al. 2013
	DNM2 (dynamin 2)	Q3T9X3	661	DSYVAI	15	protein binding(GO:0005515)			3(MF)	mouse	Schulze et al. 2013
	DNM2 (dynamin 2)	Q3TCR7	661	DSYVAI	15	protein binding(GO:0005515)			3(MF)	mouse	Schulze et al. 2013
	DNM2 (dynamin 2)	G3UZZ3	608	DSYVAI	15	protein binding(GO:0005515)			3(MF)	mouse	Schulze et al. 2013
	E2f1 (E2F transcription factor 1)	Q9CYB4	345	GEFISL	11	protein binding(GO:0005515)		nucleus(GO:0005634); transcription factor complex(GO:0005667)	3(MF,CC)	mouse	Polager et al. 2008
	UBR4 (ubiquitin protein ligase E3 component n-recognin 4)	A2AN08	2762	GDFEMV	16	protein binding(GO:0005515)		cytoskeleton(GO:0005856); nucleus(GO:0005634)	3(MF,CC)	mouse	Hong et al. 2015
	XIAP (X-linked inhibitor of apoptosis)	Q60989	401	SSYLSL	12	protein binding(GO:0005515)		nucleus(GO:0005634); protein complex(GO:0043234)	3(MF,CC)	mouse	Huang et al. 2013, Lin et al. 2015
	DICER1 (dicer 1, ribonuclease type III)	Q8R418	1187	GSYDLV	11	protein binding(GO:0005515)	cell proliferation(GO:0008283); RNA processing(GO:0006396)		3(MF)	mouse	Gibbings et al. 2012
	EIF4G1 (eukaryotic translation initiation factor 4, gamma 1)	Q6NZJ6	622	LGFQFI	10	protein binding(GO:0005515)			3(MF)	mouse	Ramirez-Valle et al. 2008
	FNIP2 (folliculin interacting protein 2)	Q80TD3	561	SEYVVV	14			nucleus(GO:0005634)	3(CC)	mouse	Dunlop et al. 2014
	FOXO1 (forkhead box O1)	Q9R1E0	12	PDFEPL	15	protein binding(GO:0005515)		nucleus(GO:0005634)	3(MF,CC)	mouse	Zhao et al. 2010
	GRIN2B (glutamate receptor, ionotropic, NMDA2B [epsilon 2])	Q01097	1305	DTFVDL	14	protein binding(GO:0005515)		cell surface(GO:0009986); membrane(GO:0016020); neuron projection(GO:0043005); synapse(GO:0045202)	3(MF,CC)	mouse	Bigford et al. 2009, Wang et al. 2014
	GRIN2B (glutamate receptor, ionotropic, NMDA2B [epsilon 2])	G3X9V4	1305	DTFVDL	14	protein binding(GO:0005515)		membrane(GO:0016020); synapse(GO:0045202)	3(MF,CC)	mouse	Bigford et al. 2009, Wang et al. 2014
	GBF1 (golgi-specific brefeldin A-resistance factor 1)	Q6DFZ1	1344	SGWLVV	18	protein binding(GO:0005515)	vesicle-mediated transport(GO:0016192)	mitochondrion(GO:0005739)	3(MF,CC)	mouse	Naydenov et al. 2010
	GPSM1 (G-protein signalling modulator 1 [AGS3-like, C. elegans])	Q6IR34	412	ETWDLL	19	protein binding(GO:0005515)		nucleus(GO:0005634)	3(MF,CC)	mouse	Groves et al. 2010
	GPSM1 (G-protein signalling modulator 1 [AGS3-like, C. elegans])	A2AIV3	35	ETWDLL	19	protein binding(GO:0005515)			3(MF)	mouse	Groves et al. 2010
	HDAC4 (histone deacetylase 4)	Q6NZM9	653	LVYDTL	8	protein binding(GO:0005515)		nucleus(GO:0005634); transcriptional repressor complex(GO:0017053)	3(MF,CC)	mouse	Kang et al. 2014
	EHMT2 (euchromatic histone lysine N-methyltransferase 2)	Q9Z148	312	EEWETV	20	protein binding(GO:0005515)		chromosome(GO:0005694); nucleus(GO:0005634)	3(MF,CC)	mouse	Artal-Martinez de Narvajas et al. 2013, Kim et al. 2013
	HTT (huntingtin)	G3X9H5	1215	PSYLKL	11	protein binding(GO:0005515)	endoplasmic reticulum organization(GO:0007029); Golgi organization(GO:0007030); hormone metabolic process(GO:0042445); mitochondrion organization(GO:0007005)	endoplasmic reticulum(GO:0005783); Golgi apparatus(GO:0005794); mitochondrion(GO:0005739); nucleus(GO:0005634); protein complex(GO:0043234)	3(MF,CC)	mouse	Ochaba et al. 2014
	HTT (huntingtin)	P42859	1214	PSYLKL	11	protein binding(GO:0005515)	endoplasmic reticulum organization(GO:0007029); hormone metabolic process(GO:0042445); mitochondrion organization(GO:0007005)	mitochondrion(GO:0005739); nucleus(GO:0005634)	3(MF,CC)	mouse	Ochaba et al. 2014
	KPNA6 (karyopherin [importin] alpha 6)	Q4FJZ2	58	AMFDSL	11	protein binding(GO:0005515)		nucleus(GO:0005634)	3(MF,CC)	mouse	Laurila et al. 2014
	KPNA6 (karyopherin [importin] alpha 6)	O35345	61	AMFDSL	11	protein binding(GO:0005515)		nucleus(GO:0005634)	3(MF,CC)	mouse	Laurila et al. 2014
	IGF1R (insulin-like growth factor I receptor)	Q60751	1274	PSFQEV	10	protein binding(GO:0005515)		intracellular membrane-bounded organelle(GO:0043231); neuron projection(GO:0043005); receptor complex(GO:0043235)	3(MF)	mouse	Renna et al. 2013
	ICAM5 (intercellular adhesion molecule 5, telencephalin)	Q60625	261	GVYLSL	7	protein binding(GO:0005515)			3(MF)	mouse	Esselens et al.2004
	BAG6 (BCL2-associated athanogene 6)	G3UYQ2	1015	PEWVPI	19	protein binding(GO:0005515)		nucleus(GO:0005634)	3(MF,CC)	mouse	Sebti et al.2014a,b
	BAG6 (BCL2-associated athanogene 6)	G3UZT6	1055	PEWVPI	19	protein binding(GO:0005515)		nucleus(GO:0005634)	3(MF,CC)	mouse	Sebti et al.2014a,b
	BAG6 (BCL2-associated athanogene 6)	Q3UF95	1020	PEWVPI	19	protein binding(GO:0005515)		nucleus(GO:0005634)	3(MF,CC)	mouse	Sebti et al.2014a,b
	BAG6 (BCL2-associated athanogene 6)	Q9Z1R2	1038	PEWVPI	19	protein binding(GO:0005515)	transport(GO:0006810)	nucleus(GO:0005634)	3(MF,BP,CC)	mouse	Sebti et al.2014a,b
	LRBA (LPS-responsive beige-like anchor)	Q9ESE1	1105	DDYVEL	20			endoplasmic reticulum(GO:0005783); Golgi apparatus(GO:0005794)	3(CC)	mouse	Lopez-Herrera et al. 2012, Cullinane et al. 2013, Wang et al. 2001
	MARK4 (MAP/microtubule affinity regulating kinase 4)	Q8CIP4	362	ATYLLL	11			centrosome(GO:0005813); neuron projection(GO:0043005)	3(CC)	mouse	Li et al. 2013
	TET2 (tet methylcytosine dioxygenase 2)	Q4JK59	522	PGWIEL	18		cell cycle(GO:0007049)	nucleus(GO:0005634)	3(CC)	mouse	Li et al. 2015
	MAPT (microtubule-associated protein tau)	A2A5Y6	16	GDYTLL	15	protein binding(GO:0005515)		nucleus(GO:0005634)	3(MF,CC)	mouse	Pacheco et al. 2009
	MAPT (microtubule-associated protein tau)	B1AQW2	16	GDYTLL	15	protein binding(GO:0005515)		nucleus(GO:0005634)	3(MF,CC)	mouse	Pacheco et al. 2009
	MAP1S (microtubule-associated protein 1S)	Q8C052	861	PVYLDL	7	hydrolase activity(GO:0016787)		neuronal cell body(GO:0043025); nucleus(GO:0005634); synapse(GO:0045202)	3(CC)	mouse	Liu et al. 2012
	MAPT (microtubule-associated protein tau)	P10637	16	GDYTLL	15	protein binding(GO:0005515)		nucleus(GO:0005634)	3(MF,CC)	mouse	Pacheco et al. 2009
	MAPK11 (mitogen-activated protein kinase 11)	Q9WUI1	340	LTYQEV	10	protein binding(GO:0005515)		nucleus(GO:0005634)	3(MF,CC)	mouse	Zhong et al. 2014
	MAP3K14 (mitogen-activated protein kinase kinase kinase 14)	Q9WUL6	733	GTWEPL	18	protein binding(GO:0005515)			3(MF)	mouse	Qing et al. 2007
	MUC1 (mucin 1, transmembrane)	Q02496	19	KGFLAL	10			cell surface(GO:0009986); nucleus(GO:0005634)	3(CC)	mouse	Yin et al. 2009
	BIN1 (bridging integrator 1)	O08539	394	LDFEPL	14	protein binding(GO:0005515)		nucleus(GO:0005634)	3(MF,CC)	mouse	Jungbluth and Gautel 2014
	MYC (myelocytomatosis oncogene)	F6PX41	28	LDYDSV	14		pigmentation(GO:0043473)	nucleus(GO:0005634)	3(CC)	mouse	Balakumaran et al. 2009, Tsuneoka et al. 2003
	MYC (myelocytomatosis oncogene)	F6PX41	86	PSYVAV	11		pigmentation(GO:0043473)	nucleus(GO:0005634)	3(CC)	mouse	Balakumaran et al. 2009, Tsuneoka et al. 2003
	MYC (myelocytomatosis oncogene)	F8WID3	29	LDYDSV	14		amino acid transport(GO:0006865); cell proliferation(GO:0008283); pigmentation(GO:0043473)	mitochondrion(GO:0005739); nucleus(GO:0005634)	3(CC)	mouse	Balakumaran et al. 2009, Tsuneoka et al. 2003
	MYC (myelocytomatosis oncogene)	F8WID3	87	PSYVAV	11		amino acid transport(GO:0006865); cell proliferation(GO:0008283); pigmentation(GO:0043473)	mitochondrion(GO:0005739); nucleus(GO:0005634)	3(CC)	mouse	Balakumaran et al. 2009, Tsuneoka et al. 2003
	MYC (myelocytomatosis oncogene)	P01108	14	LDYDSV	14	protein binding(GO:0005515)	chromosome organization(GO:0051276); pigmentation(GO:0043473)	nucleolus(GO:0005730); nucleus(GO:0005634)	3(MF,CC)	mouse	Balakumaran et al. 2009, Tsuneoka et al. 2003
	MYC (myelocytomatosis oncogene)	P01108	72	PSYVAV	11	protein binding(GO:0005515)	chromosome organization(GO:0051276); pigmentation(GO:0043473)	nucleolus(GO:0005730); nucleus(GO:0005634)	3(MF,CC)	mouse	Balakumaran et al. 2009, Tsuneoka et al. 2003
	NOTCH1 (notch 1)	Q01705	1870	DGFTPL	13	chromatin binding(GO:0003682); protein binding(GO:0005515)		cell surface(GO:0009986); cytoskeleton(GO:0005856); extracellular region(GO:0005576); nucleus(GO:0005634); receptor complex(GO:0043235)	3(MF,CC)	mouse	Ohta et al. 2010, Yao et al. 2015
	NFKBIA (nuclear factor of kappa light polypeptide gene enhancer in B cells inhibitor, alpha)	Q9Z1E3	75	DSFLHL	13	protein binding(GO:0005515)		nucleus(GO:0005634); protein complex(GO:0043234)	3(MF,CC)	mouse	Colleran et al. 2011
	MYCN (v-myc avian myelocytomatosis viral related oncogene, neuroblastoma derived)	P03966	19	LEFDSL	11	protein binding(GO:0005515)		nucleus(GO:0005634)	3(MF,CC)	mouse	Metge et al. 2015
	MYCN (v-myc avian myelocytomatosis viral related oncogene, neuroblastoma derived)	P03966	397	SSFLTL	12	protein binding(GO:0005515)		nucleus(GO:0005634)	3(MF,CC)	mouse	Metge et al. 2015
	NCOR1 (nuclear receptor co-repressor 1)	E9Q2B2	1203	RSYEAV	12	chromatin binding(GO:0003682); protein binding(GO:0005515)		nucleus(GO:0005634); transcription factor complex(GO:0005667); transcriptional repressor complex(GO:0017053)	3(MF,CC)	mouse	Heldring et al. 2014
	NCOR1 (nuclear receptor co-repressor 1)	Q60974	1256	RSYEAV	12	chromatin binding(GO:0003682); protein binding(GO:0005515)		nucleus(GO:0005634); transcription factor complex(GO:0005667); transcriptional repressor complex(GO:0017053)	3(MF,CC)	mouse	Heldring et al. 2014
	NCOR1 (nuclear receptor co-repressor 1)	E9Q9Y2	224	LSYDSL	11	protein binding(GO:0005515)		nucleus(GO:0005634); transcription factor complex(GO:0005667); transcriptional repressor complex(GO:0017053)	3(MF,CC)	mouse	Heldring et al. 2014
	NCOR1 (nuclear receptor co-repressor 1)	Q5RIM6	1257	RSYEAV	12	chromatin binding(GO:0003682); protein binding(GO:0005515)		nucleus(GO:0005634); transcription factor complex(GO:0005667); transcriptional repressor complex(GO:0017053)	3(MF,CC)	mouse	Heldring et al. 2014
	NR1D1 (nuclear receptor subfamily 1, group D, member 1)	Q3UV55	39	GSFQSL	10	protein binding(GO:0005515)		nucleus(GO:0005634)	3(MF,CC)	mouse	Woldt et al. 2013
	OFD1 (oral-facial-digital syndrome 1 gene homolog (human))	Q80Z25	623	SDFEFI	17			cilium(GO:0005929); nucleus(GO:0005634)	3(CC)	mouse	Tang et al. 2013
	SPP1 (secreted phosphoprotein 1)	P10923	129	DTFTPI	13	extracellular matrix binding(GO:0050840)	cell adhesion(GO:0007155)	apical part of cell(GO:0045177); extracellular region(GO:0005576)	3(CC)	mouse	Zheng et al. 2010
	OSBPL6 (oxysterol binding protein-like 6)	Q8BXR9	68	DSWEII	22	lipid binding(GO:0008289)	lipid transport(GO:0006869)		1(MF)	mouse	Kobuna et al. 2010
	PEG3 (paternally expressed 3)	Q3URU2	1098	LGFTDL	9	nucleic acid binding(GO:0003676)		nucleus(GO:0005634)	3(MF,CC)	mouse	Buraschi et al. 2013
	PEG3 (paternally expressed 3)	Q3URU2	527	ESFLHL	11	nucleic acid binding(GO:0003676)		nucleus(GO:0005634)	3(MF,CC)	mouse	Buraschi et al. 2013
	PCM1 (pericentriolar material 1)	Q9R0L6	1962	EDFVKV	15	protein binding(GO:0005515)		centrosome(GO:0005813)	3(MF,CC)	mouse	Tang et al. 2013
	PPARGC1A (peroxisome proliferative activated receptor, gamma, coactivator 1 alpha)	O70343	105	PSFDAL	11	nucleotide binding(GO:0000166); protein binding(GO:0005515)	mitochondrion organization(GO:0007005)	nucleus(GO:0005634)	3(MF,CC)	mouse	Yang et al.2014
	PPARGC1B (peroxisome proliferative activated receptor, gamma, coactivator 1 beta)	Q8VHJ7	702	RSWEPI	19	nucleotide binding(GO:0000166); protein binding(GO:0005515)		mitochondrion(GO:0005739); nucleus(GO:0005634)	3(MF,CC)	mouse	Wareski et al. 2009
	PPARGC1B (peroxisome proliferative activated receptor, gamma, coactivator 1 beta)	Q8VHJ7	777	PEYDTV	13	nucleotide binding(GO:0000166); protein binding(GO:0005515)		mitochondrion(GO:0005739); nucleus(GO:0005634)	3(MF,CC)	mouse	Wareski et al. 2009
	PICALM (phosphatidylinositol binding clathrin assembly protein)	Q7M6Y3	505	GGFDEL	12			Golgi apparatus(GO:0005794); intracellular(GO:0005622); nucleus(GO:0005634); vesicle(GO:0031982)	3(CC)	mouse	Tian et al. 2013
	PKD1 (polycystic kidney disease 1 homolog)	O08852	4207	AVFESL	7	carbohydrate binding(GO:0030246); protein binding(GO:0005515)	nitrogen compound metabolic process(GO:0006807)	cilium(GO:0005929); Golgi apparatus(GO:0005794); nucleus(GO:0005634)	3(MF,CC)	mouse	Cebotaru et al. 2014, Boletta et al. 2009
	PKD2 (polycystic kidney disease 2)	O35245	835	EEFQVL	13	protein binding(GO:0005515)		cilium(GO:0005929); endoplasmic reticulum(GO:0005783)	3(MF,CC)	mouse	Cebotaru et al. 2014
	PPARGC1A (peroxisome proliferative activated receptor, gamma, coactivator 1 alpha)	Q3LIG2	105	PSFDAL	11	protein binding(GO:0005515)		nucleus(GO:0005634)	3(MF,CC)	mouse	Yang et al.2014
	LMNA (lamin A)	P48678	357	DEYQEL	16	protein binding(GO:0005515); structural molecule activity(GO:0005198)	nucleus organization(GO:0006997)	nucleus(GO:0005634)	3(MF,CC)	mouse	Cenni et al. 2011, Infante et al. 2014
	PRLR (prolactin receptor)	Q08501	494	PDYVEI	17	protein binding(GO:0005515)			3(MF)	mouse
	PML (promyelocytic leukemia)	D3YXR5	55	EEFQFL	13	protein binding(GO:0005515)		nucleus(GO:0005634)	3(MF,CC)	mouse	Isakson et al. 2010, Laane et al. 2009
	PML (promyelocytic leukemia)	D3Z3A6	55	EEFQFL	13	protein binding(GO:0005515)		nucleus(GO:0005634)	3(MF,CC)	mouse	Isakson et al. 2010, Laane et al. 2009
	PML (promyelocytic leukemia)	Q60953	55	EEFQFL	13	protein binding(GO:0005515)	viral process(GO:0016032)	nucleolus(GO:0005730); nucleus(GO:0005634)	3(MF,CC)	mouse	Isakson et al. 2010, Laane et al. 2009
	RILP (Rab interacting lysosomal protein)	Q5ND29	299	GSWLLL	17	protein binding(GO:0005515)	protein transport(GO:0015031)	mitochondrion(GO:0005739); protein complex(GO:0043234)	3(MF,CC)	mouse	Bains et al. 2011
	PTPRN (protein tyrosine phosphatase, receptor type, N)	Q60673	626	FEYQDL	13	protein binding(GO:0005515)		membrane(GO:0016020)	3(MF,CC)	mouse	Cai et al. 2011
	PTPRN (protein tyrosine phosphatase, receptor type, N)	Q60673	711	KEWQAL	18	protein binding(GO:0005515)		membrane(GO:0016020)	3(MF,CC)	mouse	Cai et al. 2011
	RSG2 (regulator of G-protein signaling 2)	O08849	4	AMFLAV	9	protein binding(GO:0005515)	cell cycle(GO:0007049)	neuron projection(GO:0043005); nucleolus(GO:0005730); nucleus(GO:0005634)	3(MF,CC)	mouse	Boon et al. 2014
	PPP1R13L (protein phosphatase 1, regulatory [inhibitor] subunit 13 like)	Q5I1X5	343	RSWQPV	17	protein binding(GO:0005515)		nucleus(GO:0005634)	3(MF,CC)	mouse	Chikh et al. 2014
	RB1 (retinoblastoma 1)	P13405	49	PEFIAL	11	protein binding(GO:0005515)	cell division(GO:0051301)	nucleus(GO:0005634); transcription factor complex(GO:0005667)	3(MF,CC)	mouse	Jiang et al. 2010, Biasoli et al. 2013
	ARHGAP21 (Rho GTPase activating protein 21)	B7ZCJ1	1571	SEFLSI	12		Golgi organization(GO:0007030)	Golgi apparatus(GO:0005794)	1(CC)	mouse	Schultz et al. 2014
	ARHGEF7 (Rho guanine nucleotide exchange factor [GEF7])	Q9ES28	753	SEYDSI	14	protein binding(GO:0005515)		neuron projection(GO:0043005); neuronal cell body(GO:0043025); protein complex(GO:0043234)	3(MF)	mouse	Boon et al. 2014
	ARHGEF7 (Rho guanine nucleotide exchange factor [GEF7])	D3Z0V2	521	SEYDSI	14	protein binding(GO:0005515)			3(MF)	mouse	Boon et al. 2014
	ZC3H12A (zinc finger CCCH type containing 12A)	Q5D1E7	552	GVYTKL	7	protein binding(GO:0005515)		nucleus(GO:0005634)	3(MF,CC)	mouse	Younce et al. 2012
	RUBCN (RUN domain and cysteine-rich domain containing, Beclin 1-interacting protein)	Q80U62	324	PEYLAI	12		autophagy(GO:0006914)	Golgi apparatus(GO:0005794)	1(CC)	mouse	Matsunaga et al. 2009, Sun et al. 2011, Tabata et al. 2010
	PRKD2 (protein kinase D2)	Q8BZ03	377	LGYIPL	10		cell adhesion(GO:0007155)	Golgi apparatus(GO:0005794); nucleus(GO:0005634)	3(CC)	mouse	Cebotaru et al. 2014
	SIK2 (salt inducible kinase 2)	F8VPT7	894	SSYDPL	13			Golgi apparatus(GO:0005794); nucleus(GO:0005634)	3(CC)	mouse	Yang, Tang et al. 2013
	SIK2 (salt inducible kinase 2)	H3BJC9	894	SSYDPL	13			nucleus(GO:0005634)	3(CC)	mouse	Yang, Tang et al. 2013
	SIK2 (salt inducible kinase 2)	H3BKG1	894	SSYDPL	13			nucleus(GO:0005634)	3(CC)	mouse	Yang, Tang et al. 2013
	SIK2 (salt inducible kinase 2)	Q8CFH6	894	SSYDPL	13			nucleus(GO:0005634)	3(CC)	mouse	Yang, Tang et al. 2013
	STAT1 (signal transducer and activator of transcription 1)	Q8C3V4	201	KMFLML	12	signal transducer activity(GO:0004871)	blood circulation(GO:0008015)	nucleolus(GO:0005730); nucleus(GO:0005634)	3(CC)	mouse	Bourke et al. 2013, Chang et al. 2014, Yan et al. 2011
	STAT4 (signal transducer and activator of transcription 4)	Q3V157	696	SVFIPI	7	signal transducer activity(GO:0004871)	cell proliferation(GO:0008283)	nucleus(GO:0005634)	3(CC)	mouse	Amarnath et al.2010
	STAT1 (signal transducer and activator of transcription 1)	P42225	201	KMFLML	12	protein binding(GO:0005515); signal transducer activity(GO:0004871)	blood circulation(GO:0008015)	nucleus(GO:0005634)	3(MF,CC)	mouse	Bourke et al. 2013, Chang et al. 2014, Yan et al. 2011
	STAT4 (signal transducer and activator of transcription 4)	P42228	697	SVFIPI	7	protein binding(GO:0005515); signal transducer activity(GO:0004871)	cell proliferation(GO:0008283)	nucleus(GO:0005634)	3(MF,CC)	mouse	Amarnath et al.2010
	SUMO1 (small ubiquitin-like modifier 1)	P63166	19	GEYIKL	12	protein binding(GO:0005515)		nucleus(GO:0005634); synapse(GO:0045202)	3(MF,CC)	mouse	Cho et al. 2015
	SNX18 (sorting nexin 18)	Q8C788	84	GGFEPL	11	protein binding(GO:0005515)		endosome(GO:0005768); neuronal cell body(GO:0043025)	3(MF)	mouse	Knaevelsrud et al. 2013
	SNX18 (sorting nexin 18)	Q91ZR2	84	GGFEPL	11	protein binding(GO:0005515)		endosome(GO:0005768); neuronal cell body(GO:0043025)	3(MF)	mouse	Knaevelsrud et al. 2013
	SYNPO2 (synaptopodin 2)	E9Q1U2	723	EDYLSL	16			nucleus(GO:0005634)	3(CC)	mouse	Ulbricht et al.2013
	SYNPO2 (synaptopodin 2)	Q91YE8	723	EDYLSL	16	protein binding(GO:0005515)		nucleus(GO:0005634)	3(MF,CC)	mouse	Ulbricht et al.2013
	TBC1D14 (TBC1 domain family, member 14)	Q8CGA2	305	LDFEPL	14			Golgi apparatus(GO:0005794)	1(CC)	mouse	Longatti et al. 2012
	TNC (tenascin C)	Q80YX1	740	ETWEII	20		cell adhesion(GO:0007155)	extracellular region(GO:0005576)	3(CC)	mouse	Wang et al. 2010
	TXNIP (thioredoxin interacting protein)	Q8BG60	377	PTYTEV	11	protein binding(GO:0005515)	cell cycle(GO:0007049)	nucleus(GO:0005634)	3(MF,CC)	mouse	Huang et al. 2014
	TRAK1 (trafficking protein, kinesin binding 1)	Q6PD31	398	RVFETV	8			mitochondrion(GO:0005739); nucleus(GO:0005634)	3(CC)	mouse	Webber et al. 2008
	E2F1 (E2F transcription factor 1)	Q61501	390	GEFISL	11	protein binding(GO:0005515)		nucleus(GO:0005634); transcription factor complex(GO:0005667)	3(MF,CC)	mouse	Polager et al. 2008
	TFEB (transcription factor EB)	D3Z6Q7	154	KEFDDV	11			nucleus(GO:0005634); transcription factor complex(GO:0005667)	3(CC)	mouse	Settembre et al. 2011
	TFEB (transcription factor EB)	Q3UKG7	213	KEFDDV	11			nucleus(GO:0005634); transcription factor complex(GO:0005667)	3(CC)	mouse	Settembre et al. 2011
	TFEB (transcription factor EB)	Q9R210	154	KEFDDV	11		autophagy(GO:0006914)	nucleus(GO:0005634); transcription factor complex(GO:0005667)	3(CC)	mouse	Settembre et al. 2011
	RELA (v-rel reticuloendotheliosis viral oncogene homolog A (avian))	Q04207	460	GVFTDL	6	chromatin binding(GO:0003682); protein binding(GO:0005515)		nucleus(GO:0005634); transcription factor complex(GO:0005667)	3(MF,CC)	mouse	Chang et al. 2013, Ryu et al. 2011
	GLI3 (GLI-Kruppel family member GLI3)	Q61602	893	DSYDPI	15	chromatin binding(GO:0003682); protein binding(GO:0005515)		cilium(GO:0005929); nucleolus(GO:0005730); nucleus(GO:0005634); transcriptional repressor complex(GO:0017053)	3(MF,CC)	mouse	Lo Re et al. 2012
	TSC2 (tuberous sclerosis 2)	Q7TT21	1435	PSFVFL	12			Golgi apparatus(GO:0005794); neuronal cell body(GO:0043025); nucleus(GO:0005634)	3(CC)	mouse	Parkhitko, Myachina et al. 2011, Zhang, Kim et al. 2013
	TSC2 (tuberous sclerosis 2)	Q61037	1500	PSFVFL	12	protein binding(GO:0005515)		membrane(GO:0016020); nucleus(GO:0005634)	3(MF,CC)	mouse	Parkhitko, Myachina et al. 2011, Zhang, Kim et al. 2013
	TRP63 (transformation related protein 63)	D3Z7K2	154	STFDAL	12	chromatin binding(GO:0003682)		nucleus(GO:0005634); transcription factor complex(GO:0005667)	3(MF,CC)	mouse	Kenzelmann Broz et al. 2013
	TRP63 (transformation related protein 63)	D3Z7K2	209	PGFVSL	11	chromatin binding(GO:0003682)		nucleus(GO:0005634); transcription factor complex(GO:0005667)	3(MF,CC)	mouse	Kenzelmann Broz et al. 2013
	TRP63 (transformation related protein 63)	O88898	409	ETYEML	15	chromatin binding(GO:0003682); protein binding(GO:0005515)		Golgi apparatus(GO:0005794); nucleus(GO:0005634); transcription factor complex(GO:0005667)	3(MF,CC)	mouse	Kenzelmann Broz et al. 2013
	TRP63 (transformation related protein 63)	Q3UVI3	311	ETYEML	15	chromatin binding(GO:0003682)		nucleus(GO:0005634); transcription factor complex(GO:0005667)	3(MF,CC)	mouse	Kenzelmann Broz et al. 2013
	TRP63 (transformation related protein 63)	Q9JJP2	10	STFEHL	12	chromatin binding(GO:0003682); protein binding(GO:0005515)		nucleus(GO:0005634); transcription factor complex(GO:0005667)	3(MF,CC)	mouse	Kenzelmann Broz et al. 2013
	IGF1R (insulin-like growth factor I receptor)	E9QNX9	1274	PSFQEV	10	protein binding(GO:0005515)		intracellular membrane-bounded organelle(GO:0043231); neuron projection(GO:0043005); receptor complex(GO:0043235)	3(MF)	mouse	Renna et al. 2013
	UBQLN1 (ubiquilin 1)	Q8R317	265	RMYTDI	12			endoplasmic reticulum(GO:0005783); nucleus(GO:0005634); proteasome complex(GO:0000502)	3(CC)	mouse	N'Diaye et al. 2009
	UBQLN2 (ubiquilin 2)	Q9QZM0	281	RMYTDI	12	protein binding(GO:0005515)		nucleus(GO:0005634)	3(MF,CC)	mouse	N'Diaye et al. 2009
	MYO6 (myosin VI)	Q64331	900	KEYDAL	13	motor activity(GO:0003774); protein binding(GO:0005515)		Golgi apparatus(GO:0005794); neuronal cell body(GO:0043025); nucleus(GO:0005634); synapse(GO:0045202)	3(MF,CC)	mouse	Tumbarello et al. 2012
	ZFNX3 (zinc finger homeobox 3)	E9QMD3	1958	FGFELV	11			mitochondrion(GO:0005739); nucleus(GO:0005634); transcription factor complex(GO:0005667)	3(CC)	mouse	Kim et al. 2010
	ZFNX3 (zinc finger homeobox 3)	Q61329	1958	FGFELV	11			mitochondrion(GO:0005739); nucleus(GO:0005634)	3(CC)	mouse	Kim et al. 2010
	ZFNX3 (zinc finger homeobox 3)	P47806	1052	LDFVAI	14	chromatin binding(GO:0003682); protein binding(GO:0005515)		cilium(GO:0005929); nucleus(GO:0005634)	3(MF,CC)	mouse	Sun et al. 2014
	GLI2 (GLI-Kruppel family member GLI2)	Q0VGT2	834	DSYDPI	15	chromatin binding(GO:0003682); protein binding(GO:0005515)	cell proliferation(GO:0008283)	cilium(GO:0005929); membrane(GO:0016020); nucleus(GO:0005634)	3(MF,CC)	mouse	Jimenez-Sanchez et al. 2012
