# Supplementary material for: iLIR database: A web resource for LIR motif-containing proteins in eukaryotes
Source: Autophagy. 2016 Aug 2;12(10):1945–53. doi: 10.1080/15548627.2016.1207016 (PMC5079668; doi:10.1080/15548627.2016.1207016)
Supplement: KAUP_A_1207016_Supplementary_material.zip [file kaup-12-10-1207016-s001.zip › 2016AUTO0134R2-s07.xlsx]

## Sheet: Suppl Table 4
Table S4.
	gene symbol and name	UniProt AC	xLIR start position	xLIR sequence	PSSM score	similar verified LIR	Molecular Function	Biological Process	Cellular Component	significance
	PLCB1 (phospholipase C beta 1)	Q9NQ66	917	KSFVKL	11		signal transducer activity(GO:0004871)		nucleus(GO:0005634)	3(CC)
	PLCB1 (phospholipase C beta 1)	H0YCJ2	658	KSFVKL	11		signal transducer activity(GO:0004871)		nucleus(GO:0005634)	3(CC)
	PSMC3 (proteasome 26S subunit, ATPase 3)	P17980	156	DSYLIL	15	FUND1_HUMAN(16-21) DSYEVL(4);	protein binding(GO:0005515)	RNA metabolic process(GO:0016070); viral process(GO:0016032)	nucleus(GO:0005634); proteasome complex(GO:0000502)	3(MF,BP,CC)
	RPS25 (ribosomal protein S25)	P62851	53	ATYDKL	12	ATG4B_HUMAN(6-11) LTYDTL(4);	protein binding(GO:0005515)	RNA metabolic process(GO:0016070); translation(GO:0006412); viral process(GO:0016032)	nucleolus(GO:0005730); nucleus(GO:0005634); ribosome(GO:0005840); small ribosomal subunit(GO:0015935)	3(MF,BP,CC)
	PRKAB1 (protein kinase AMP-activated non-catalytic subunit beta 1)	Q9Y478	161	EVFDAL	8		protein binding(GO:0005515)		nucleus(GO:0005634)	3(MF,CC)
	ASCL2 (achaete-scute family bHLH transcription factor 2)	Q99929	68	LGFQAL	9				nucleus(GO:0005634)	3(CC)
	ATF7IP2 (activating transcription factor 7 interacting protein 2)	Q5U623	224	SGFVPV	11	TBCD5_HUMAN(785-790) SGFTIV(4);			nucleus(GO:0005634)	3(CC)
	ATF7IP2 (activating transcription factor 7 interacting protein 2)	Q5U623	548	ESFEHL	12				nucleus(GO:0005634)	3(CC)
	APC (adenomatous polyposis coli)	P25054	2460	ASFESL	11		protein binding(GO:0005515)	cell adhesion(GO:0007155); chromosome organization(GO:0051276)	centrosome(GO:0005813); kinetochore(GO:0000776); nucleus(GO:0005634)	3(MF,BP,CC)
	APC2 (adenomatosis polyposis coli 2)	O95996	997	PTYQHV	10		protein binding(GO:0005515)		Golgi apparatus(GO:0005794)	3(MF,CC)
	AK9 (adenylate kinase 9)	Q5TCS8	836	GSFIIL	11				nucleus(GO:0005634)	3(CC)
	AEBP1 (AE binding protein 1)	Q8IUX7	1084	ETYTEV	12			cell adhesion(GO:0007155)	nucleus(GO:0005634)	3(BP,CC)
	ACAN (aggrecan)	E7ENV9	849	PSWTEL	18	BNI3L_HUMAN(34-39) SSWVEL(4);	carbohydrate binding(GO:0030246)	cell adhesion(GO:0007155)		3(BP)
	ACAN (aggrecan)	E7ENV9	1979	SGFLDL	11		carbohydrate binding(GO:0030246)	cell adhesion(GO:0007155)		3(BP)
	ACAN (aggrecan)	H0YM81	849	PSWTEL	18	BNI3L_HUMAN(34-39) SSWVEL(4);	carbohydrate binding(GO:0030246)	cell adhesion(GO:0007155)		3(BP)
	ACAN (aggrecan)	H0YM81	1979	SGFLDL	11		carbohydrate binding(GO:0030246)	cell adhesion(GO:0007155)		3(BP)
	ACAN (aggrecan)	P16112	848	PSWTEL	18	BNI3L_HUMAN(34-39) SSWVEL(4);	carbohydrate binding(GO:0030246); protein binding(GO:0005515)	carbohydrate metabolic process(GO:0005975); cell adhesion(GO:0007155); proteolysis(GO:0006508)	extracellular region(GO:0005576)	3(MF,BP,CC)
	ACAN (aggrecan)	P16112	1864	SGFLDL	11		carbohydrate binding(GO:0030246); protein binding(GO:0005515)	carbohydrate metabolic process(GO:0005975); cell adhesion(GO:0007155); proteolysis(GO:0006508)	extracellular region(GO:0005576)	3(MF,BP,CC)
	AKIRIN2 (akirin 2)	Q53H80	11	LDFDPL	14				nucleus(GO:0005634); transcriptional repressor complex(GO:0017053)	3(CC)
	AARSD1 (Aalanyl-tRNA synthetase domain containing 1)	Q9BTE6	39	SGFQVV	11	TBCD5_HUMAN(785-790) SGFTIV(4);	nucleic acid binding(GO:0003676)		nucleus(GO:0005634)	3(MF,CC)
	APBA1 (amyloid beta precursor protein binding family A member 1)	Q02410	441	PTYVEV	12		protein binding(GO:0005515)	cell adhesion(GO:0007155)	Golgi apparatus(GO:0005794); nucleus(GO:0005634); protein complex(GO:0043234)	3(MF,BP,CC)
	APBA2 (amyloid beta precursor protein binding family A member 2)	Q99767	352	PSFVAV	10		protein binding(GO:0005515)	protein transport(GO:0015031)		3(MF)
	APBB2 (amyloid beta precursor protein binding family B member 2)	Q92870	260	SSWTTL	19	BNI3L_HUMAN(34-39) SSWVEL(4);	protein binding(GO:0005515)		membrane(GO:0016020); nucleus(GO:0005634); synapse(GO:0045202)	3(MF,CC)
	AMOT (angiomotin)	Q4VCS5	418	ASYQPV	10		protein binding(GO:0005515)		cell surface(GO:0009986)	3(MF)
	ANKRD11 (ankyrin repeat domain 11)	Q6UB99	200	AGWTAL	17				nucleus(GO:0005634)	3(CC)
	ANKRD11 (ankyrin repeat domain 11)	Q6UB99	1713	PSYEEV	12				nucleus(GO:0005634)	3(CC)
	ANKRD12 (ankyrin repeat domain 12)	Q6UB98	783	SEFTSL	12				nucleus(GO:0005634)	3(CC)
	ANKRD12 (ankyrin repeat domain 12)	Q6UB98	1463	ADFLSL	14				nucleus(GO:0005634)	3(CC)
	ANKRD17 (ankyrin repeat domain 17)	O75179	1546	ATWTTL	18			viral process(GO:0016032)	nucleus(GO:0005634)	3(BP,CC)
	ANKRD54 (ankyrin repeat domain 54)	Q6NXT1	285	ASFTSL	10				midbody(GO:0030496); nucleus(GO:0005634)	3(CC)
	ANK2 (ankyrin 2, neuronal)	Q01484	804	LGYISV	9		protein binding(GO:0005515)	regulation of protein stability(GO:0031647)	cytoskeleton(GO:0005856); intracellular(GO:0005622); neuron projection(GO:0043005)	3(MF,CC)
	ANK2 (ankyrin 2, neuronal)	Q01484	2596	KMFDEL	12		protein binding(GO:0005515)	regulation of protein stability(GO:0031647)	cytoskeleton(GO:0005856); intracellular(GO:0005622); neuron projection(GO:0043005)	3(MF,CC)
	ANK2 (ankyrin 2, neuronal)	Q01484	2757	RSYDKL	13		protein binding(GO:0005515)	regulation of protein stability(GO:0031647)	cytoskeleton(GO:0005856); intracellular(GO:0005622); neuron projection(GO:0043005)	3(MF,CC)
	ANK2 (ankyrin 2, neuronal)	Q01484	3582	FSWTEL	19	BNI3L_HUMAN(34-39) SSWVEL(4);	protein binding(GO:0005515)	regulation of protein stability(GO:0031647)	cytoskeleton(GO:0005856); intracellular(GO:0005622); neuron projection(GO:0043005)	3(MF,CC)
	ANK3 (ankyrin 3, node of Ranvier [ankyrin G])	Q12955	806	LGYISV	9		protein binding(GO:0005515)		cell surface(GO:0009986); endoplasmic reticulum(GO:0005783); Golgi apparatus(GO:0005794)	3(MF,CC)
	ANK3 (ankyrin 3, node of Ranvier [ankyrin G])	Q12955	4103	LSWTEL	17	Atg19_YEAST(410-415) LTWEEL(4);BNI3L_HUMAN(34-39) SSWVEL(4);	protein binding(GO:0005515)		cell surface(GO:0009986); endoplasmic reticulum(GO:0005783); Golgi apparatus(GO:0005794)	3(MF,CC)
	ANO7 (anoctamin 7)	Q6IWH7	110	ADFVLV	14	Q8MQJ7_DROME(389-394) DDFVLV(5);ULK1_HUMAN(355-360) DDFVMV(4);ULK2_HUMAN(351-356) DDFVLV(5);			endoplasmic reticulum(GO:0005783); intracellular(GO:0005622); nucleus(GO:0005634)	3(CC)
	AMER1 (APC membrane recruitment protein 1)	Q5JTC6	320	KSFDSL	11		protein binding(GO:0005515)		nucleus(GO:0005634)	3(MF,CC)
	PPP1R13B (protein phosphatase 1 regulatory subunit 13B)	Q96KQ4	899	GEFDLV	11		protein binding(GO:0005515)		nucleus(GO:0005634)	3(MF,CC)
	TP53BP2 (tumor protein p53 binding protein 2)	Q13625	3	PMFLTV	10		protein binding(GO:0005515)	cell cycle(GO:0007049)	nucleus(GO:0005634)	3(MF,CC)
	TP53BP2 (tumor protein p53 binding protein 2)	Q13625	458	SMFDAV	11		protein binding(GO:0005515)	cell cycle(GO:0007049)	nucleus(GO:0005634)	3(MF,CC)
	AGAP3 (ArfGAP with GTPase domain, ankyrin repeat and PH domain 3)	Q96P47	569	ESFEFV	12				membrane(GO:0016020); nucleus(GO:0005634)	3(CC)
	ARAP1 (ArfGAP with RhoGAP domain, ankyrin repeat and PH domain 1)	Q96P48	229	SDYDEV	17		protein binding(GO:0005515)		Golgi apparatus(GO:0005794)	3(MF,CC)
	ARGFX (arginine-fifty homeobox)	A6NJG6	34	PSFTLL	10				nucleus(GO:0005634)	3(CC)
	ARNTL2 (aryl hydrocarbon receptor nuclear translocator like 2)	Q8WYA1	597	LDFDAL	14		signal transducer activity(GO:0004871)		nucleus(GO:0005634); transcription factor complex(GO:0005667)	3(CC)
	ARNTL2 (aryl hydrocarbon receptor nuclear translocator like 2)	H0Y5R1	549	LDFDAL	14		signal transducer activity(GO:0004871)		nucleus(GO:0005634); transcription factor complex(GO:0005667)	3(CC)
	ASPH (aspartate beta-hydroxylase)	Q12797	264	AVYEPL	8		electron carrier activity(GO:0009055); protein binding(GO:0005515); structural molecule activity(GO:0005198)	muscle contraction(GO:0006936); regulation of protein stability(GO:0031647)	endoplasmic reticulum(GO:0005783)	3(MF)
	ATMIN (ATM interactor)	O43313	770	SGFETL	13		protein binding(GO:0005515)		nucleus(GO:0005634)	3(MF,CC)
	ATAD2 (ATPase family, AAA domain containing 2)	Q6PL18	26	SDFLSL	15				nucleus(GO:0005634)	3(CC)
	ATAD5 (ATPase family, AAA domain containing 5)	Q96QE3	539	LVYEDI	7				nucleus(GO:0005634)	3(CC)
	BIRC6 (baculoviral IAP repeat containing 6)	Q9NR09	938	DTFVSV	13	Q8MQJ7_DROME(389-394) DDFVLV(4);ULK1_HUMAN(355-360) DDFVMV(4);ULK2_HUMAN(351-356) DDFVLV(4);	protein binding(GO:0005515)		endosome(GO:0005768); Golgi apparatus(GO:0005794); membrane(GO:0016020); midbody(GO:0030496)	3(MF,CC)
	USF3 (upstream transcription factor family member 3)	Q68DE3	1701	RSYLDV	11				membrane(GO:0016020); nucleus(GO:0005634)	3(CC)
	BATF3 (basic leucine zipper ATF-like transcription factor 3)	Q9NR55	65	EEYESL	14				nucleus(GO:0005634)	3(CC)
	BCL6B (B-cell CLL/lymphoma 6B)	Q8N143	133	ASYEPL	12	FUND1_HUMAN(16-21) DSYEVL(4);			nucleus(GO:0005634)	3(CC)
	BCL9 (B-cell CLL/lymphoma 9)	O00512	1202	DSFTVL	14	FUND1_HUMAN(16-21) DSYEVL(4);	protein binding(GO:0005515)		Golgi apparatus(GO:0005794); nucleus(GO:0005634)	3(MF,CC)
	BCOR (BCL6 corepressor)	Q6W2J9	803	LVYVDL	7		protein binding(GO:0005515)		nucleus(GO:0005634)	3(MF,CC)
	BCOR (BCL6 corepressor)	Q6W2J9	850	RDFIAL	15		protein binding(GO:0005515)		nucleus(GO:0005634)	3(MF,CC)
	BCORL1 (BCL6 corepressor-like 1)	Q5H9F3	1214	RDFIPV	14				nucleus(GO:0005634)	3(CC)
	BMP2K (BMP2 inducible kinase)	Q9NSY1	643	REFDLL	13				nucleus(GO:0005634)	3(CC)
	UIMC1 (ubiquitin interaction motif containing 1)	Q96RL1	680	KSFVSI	11	OPTN_HUMAN(176-181) DSFVEI(4);	protein binding(GO:0005515)		nucleus(GO:0005634)	3(MF,CC)
	BARD1 (BRCA1 associated RING domain 1)	Q99728	385	DEFISL	14		protein binding(GO:0005515)	DNA repair(GO:0006281)	nucleus(GO:0005634); ubiquitin ligase complex(GO:0000151)	3(MF,BP,CC)
	BRCA2 (BRCA2, DNA repair associated)	P51587	1387	LTFLEV	9		protein binding(GO:0005515)	DNA repair(GO:0006281)	centrosome(GO:0005813); nucleus(GO:0005634); protein complex(GO:0043234)	3(MF,BP,CC)
	BAZ2B (bromodomain adjacent to zinc finger domain 2B)	Q9UIF8	1838	KSFTKL	10		protein binding(GO:0005515)		nucleus(GO:0005634)	3(MF,CC)
	BRD4 (bromodomain containing 4)	O60885	815	SVFDPI	8	FYCO1_HUMAN(1278-1283) AVFDII(4);Q9SB64_ARATH(659-664) SEWDPI(4);	chromatin binding(GO:0003682); protein binding(GO:0005515)	chromosome segregation(GO:0007059); viral process(GO:0016032)	chromosome(GO:0005694); nucleus(GO:0005634)	3(MF,BP,CC)
	BRD8 (bromodomain containing 8)	Q9H0E9	283	ASFTTV	10				nucleus(GO:0005634)	3(CC)
	BRD8 (bromodomain containing 8)	Q9H0E9	411	LDFETV	14	RBCC1_HUMAN(700-705) FDFETI(4);			nucleus(GO:0005634)	3(CC)
	GCFC2 (GC-rich sequence DNA-binding factor 2)	A4UHQ9	154	DDYISL	18				nucleus(GO:0005634)	3(CC)
	CDH1 (cadherin 1)	P12830	339	PTYTLV	10		protein binding(GO:0005515)	protein metabolic process(GO:0019538)	apical part of cell(GO:0045177); cell surface(GO:0009986); endosome(GO:0005768); extracellular region(GO:0005576); Golgi apparatus(GO:0005794)	3(MF,CC)
	CDH1 (cadherin 1)	P12830	411	AVYTIL	8		protein binding(GO:0005515)	protein metabolic process(GO:0019538)	apical part of cell(GO:0045177); cell surface(GO:0009986); endosome(GO:0005768); extracellular region(GO:0005576); Golgi apparatus(GO:0005794)	3(MF,CC)
	CDH1 (cadherin 1)	P12830	559	STYTAL	12		protein binding(GO:0005515)	protein metabolic process(GO:0019538)	apical part of cell(GO:0045177); cell surface(GO:0009986); endosome(GO:0005768); extracellular region(GO:0005576); Golgi apparatus(GO:0005794)	3(MF,CC)
	CDH13 (cadherin 13)	P55290	549	SVYTAL	8				neuron projection(GO:0043005)	1(CC)
	TESC (tescalcin)	Q96BS2	86	EDFLTI	16	RBCC1_HUMAN(700-705) FDFETI(4);	protein binding(GO:0005515)	protein maturation(GO:0051604)	nucleus(GO:0005634)	3(MF,CC)
	CAMKK1 (calcium/calmodulin-dependent protein kinase kinase 1)	Q8N5S9	442	PSWTTV	17		protein binding(GO:0005515)		nucleus(GO:0005634)	3(MF,CC)
	CAMTA1 (calmodulin binding transcription activator 1)	Q9Y6Y1	522	FSFTTV	11				nucleus(GO:0005634)	3(CC)
	CALU (calumenin)	O43852	205	DGFIDL	13		protein binding(GO:0005515)		endoplasmic reticulum(GO:0005783); extracellular region(GO:0005576); Golgi apparatus(GO:0005794)	3(MF,CC)
	MLXIPL (CMLX interacting protein like)	Q9NP71	667	LGFDTL	11	ATG4B_HUMAN(6-11) LTYDTL(4);		energy reserve metabolic process(GO:0006112)	nucleus(GO:0005634); transcription factor complex(GO:0005667)	3(CC)
	CASP8AP2 (caspase 8 associated protein 2)	Q9UKL3	1698	GEFIEV	11		protein binding(GO:0005515)	cell cycle(GO:0007049)	mitochondrion(GO:0005739); nucleus(GO:0005634)	3(MF,CC)
	CASP8AP2 (caspase 8 associated protein 2)	Q9UKL3	1792	ETYIDL	12		protein binding(GO:0005515)	cell cycle(GO:0007049)	mitochondrion(GO:0005739); nucleus(GO:0005634)	3(MF,CC)
	CECR2 (CECR2, histone acetyl-lysine reader)	Q9BXF3	1314	KEFLDL	11		protein binding(GO:0005515)	vesicle-mediated transport(GO:0016192)	nucleus(GO:0005634)	3(MF,CC)
	CNOT10 (CCR4-NOT transcription complex subunit 10)	Q9H9A5	686	AVYLEL	8		protein binding(GO:0005515)	RNA metabolic process(GO:0016070)	nucleus(GO:0005634)	3(MF,CC)
	CDK5RAP2 (CDK5 regulatory subunit associated protein 2)	Q96SN8	1732	EDYEAL	17		protein binding(GO:0005515)	chromosome segregation(GO:0007059)	centrosome(GO:0005813); cytoskeleton(GO:0005856); Golgi apparatus(GO:0005794)	3(MF,CC)
	CCAR2 (cell cycle and apoptosis regulator 2)	Q8N163	437	EEWEAL	20	STBD1_HUMAN(201-206) EEWEMV(4);TBCD5_HUMAN(57-62) KEWEEL(4);	protein binding(GO:0005515)	cell cycle(GO:0007049)	nucleus(GO:0005634)	3(MF,CC)
	CDCA2 (cell division cycle associated 2)	Q69YH5	905	LVWISL	12				nucleus(GO:0005634)	3(CC)
	CENPE (centromere protein E)	Q02224	1626	KEYQFL	13		protein binding(GO:0005515)	metabolic process(GO:0008152)	kinetochore(GO:0000776); nucleus(GO:0005634)	3(MF,CC)
	CEP290 (centrosomal protein 290)	S4R322	831	KMYEHL	12				centrosome(GO:0005813); nucleus(GO:0005634)	3(CC)
	POC5 (POC5 centriolar protein)	Q8NA72	29	EEYEEL	15	TBCD5_HUMAN(57-62) KEWEEL(4);		cell cycle(GO:0007049)	centrosome(GO:0005813)	3(CC)
	CEP350 (centrosomal protein 350)	Q5VT06	521	KDFLPI	14				centrosome(GO:0005813); nucleus(GO:0005634)	3(CC)
	CEP350 (centrosomal protein 350)	Q5VT06	773	KDFESI	15	RBCC1_HUMAN(700-705) FDFETI(4);			centrosome(GO:0005813); nucleus(GO:0005634)	3(CC)
	CEP350 (centrosomal protein 350)	Q5VT06	2571	DDYVDI	19	ATG13_HUMAN(442-447) DDFVMI(4);			centrosome(GO:0005813); nucleus(GO:0005634)	3(CC)
	CSPG4 (chondroitin sulfate proteoglycan 4)	Q6UVK1	590	LTFQVL	10		signal transducer activity(GO:0004871)	carbohydrate metabolic process(GO:0005975); cell proliferation(GO:0008283); tissue remodeling(GO:0048771)	cell surface(GO:0009986); extracellular region(GO:0005576)	3(BP,CC)
	GCM2 (glial cells missing homolog 2)	O75603	215	EDFDIV	16	TBC25_HUMAN(134-139) EDWDII(4);			nucleus(GO:0005634)	3(CC)
	CBX6 (chromobox 6)	B0QXZ6	371	EDFEKV	15				nucleus(GO:0005634)	3(CC)
	CBX6 (chromobox 6)	O95503	389	EDFEKV	15		protein binding(GO:0005515)		nucleus(GO:0005634); PcG protein complex(GO:0031519)	3(MF,CC)
	CHD3 (chromodomain helicase DNA binding protein 3)	Q12873	1714	GGFTEL	11		helicase activity(GO:0004386); protein binding(GO:0005515)		centrosome(GO:0005813); nucleus(GO:0005634)	3(MF,CC)
	CHD3 (chromodomain helicase DNA binding protein 3)	H7C0J3	42	GGFTEL	11				nucleus(GO:0005634)	3(CC)
	CHD3 (chromodomain helicase DNA binding protein 3)	I3L229	33	GGFTEL	11				nucleus(GO:0005634)	3(CC)
	CHD4 (chromodomain helicase DNA binding protein 4)	F5GWX5	1696	GGFTEL	11				nucleus(GO:0005634)	3(CC)
	CHD5 (chromodomain helicase DNA binding protein 5)	Q5TG85	567	GGFTEL	11				nucleus(GO:0005634)	3(CC)
	CHD5 (chromodomain helicase DNA binding protein 5)	Q8TDI0	1710	GGFTEL	11				nucleus(GO:0005634)	3(CC)
	CHD9 (chromodomain helicase DNA binding protein 9)	H3BTW3	21	GTYTKL	11		helicase activity(GO:0004386)		nucleus(GO:0005634)	3(CC)
	CHTF18 (chromosome transmission fidelity factor 18)	Q8WVB6	175	EDYVHV	16			cell cycle(GO:0007049); DNA replication(GO:0006260)	nucleus(GO:0005634)	3(CC)
	CPSF6 (cleavage and polyadenylation specific factor 6)	Q16630	412	AEFEEI	13		nucleotide binding(GO:0000166); protein binding(GO:0005515)		mRNA cleavage factor complex(GO:0005849); nucleus(GO:0005634); ribonucleoprotein complex(GO:0030529)	3(MF,CC)
	CPSF7 (cleavage and polyadenylation specific factor 7)	Q8N684	106	GVYDVV	8		nucleotide binding(GO:0000166); protein binding(GO:0005515)		mRNA cleavage factor complex(GO:0005849); nucleus(GO:0005634)	3(MF,CC)
	CPSF7 (cleavage and polyadenylation specific factor 7)	Q8N684	335	AEFEDI	12		nucleotide binding(GO:0000166); protein binding(GO:0005515)		mRNA cleavage factor complex(GO:0005849); nucleus(GO:0005634)	3(MF,CC)
	CLASP1 (cytoplasmic linker associated protein 1)	Q7Z460	1056	PEFTML	13		protein binding(GO:0005515)	cell division(GO:0051301); microtubule organizing center organization(GO:0031023)	centrosome(GO:0005813); Golgi apparatus(GO:0005794); kinetochore(GO:0000776)	3(MF,CC)
	CLASP2 (cytoplasmic linker associated protein 2)	E7EW49	778	RSFQPL	11				Golgi apparatus(GO:0005794)	3(CC)
	CLASP2 (cytoplasmic linker associated protein 2)	E7EW49	1074	PEFTML	13				Golgi apparatus(GO:0005794)	3(CC)
	CLASP2 (cytoplasmic linker associated protein 2)	O75122	544	RSFQPL	11		protein binding(GO:0005515)	microtubule organizing center organization(GO:0031023)	Golgi apparatus(GO:0005794)	3(MF,CC)
	CLASP2 (cytoplasmic linker associated protein 2)	O75122	854	PEFTML	13		protein binding(GO:0005515)	microtubule organizing center organization(GO:0031023)	Golgi apparatus(GO:0005794)	3(MF,CC)
	CIPC (CLOCK-interacting pacemaker)	Q9C0C6	116	PSFEVI	12			rhythmic process(GO:0048511)	nucleus(GO:0005634)	3(CC)
	STAG1 (stromal antigen 1)	Q8WVM7	1040	DVWLPL	16		protein binding(GO:0005515)	chromosome segregation(GO:0007059)	chromosome(GO:0005694); nucleus(GO:0005634)	3(MF,CC)
	CC2D1A (coiled-coil and C2 domain containing 1A)	Q6P1N0	46	AEFLAL	11		signal transducer activity(GO:0004871)		nucleus(GO:0005634)	3(CC)
	CC2D1A (coiled-coil and C2 domain containing 1A)	Q6P1N0	291	KSFDAV	10		signal transducer activity(GO:0004871)		nucleus(GO:0005634)	3(CC)
	CCDC106 (coiled-coil domain containing 106)	Q9BWC9	191	GTFQKL	10		protein binding(GO:0005515)		nucleus(GO:0005634)	3(MF,CC)
	CCDC110 (coiled-coil domain containing 110)	Q8TBZ0	769	REYLSL	13				nucleus(GO:0005634)	3(CC)
	CCDC47 (coiled-coil domain containing 47)	Q96A33	40	AEFEDV	11		protein binding(GO:0005515)		endoplasmic reticulum(GO:0005783)	3(MF)
	CD55 (CD55 molecule (Cromer blood group))	P08174	255	KGFTMI	12		lipid binding(GO:0008289); protein binding(GO:0005515)		cell surface(GO:0009986); extracellular region(GO:0005576)	3(MF,CC)
	CNKSR2 (connector enhancer of kinase suppressor of Ras 2)	Q8WXI2	766	RSWQDL	18				neuron projection(GO:0043005); neuronal cell body(GO:0043025)	1(CC)
	CCS (copper chaperone for superoxide dismutase)	O14618	189	KVWDVI	15		protein binding(GO:0005515)		nucleus(GO:0005634)	3(MF,CC)
	H2AFY (H2A histone family member Y)	O75367	181	DGFTVL	14		protein binding(GO:0005515)		nucleolus(GO:0005730); nucleosome(GO:0000786); nucleus(GO:0005634)	3(MF,CC)
	CRTC3 (CREB regulated transcription coactivator 3)	Q6UUV7	481	SDFQLL	15			viral process(GO:0016032)	nucleus(GO:0005634)	3(BP,CC)
	ATF7 (activating transcription factor 7)	P17544	171	LGYDPL	11	ATG4B_HUMAN(6-11) LTYDTL(4);	protein binding(GO:0005515)	viral process(GO:0016032)	nucleus(GO:0005634)	3(MF,BP,CC)
	CREB3L4 (cAMP responsive element binding protein 3-like 4)	Q8TEY5	66	EDFLKL	15				nucleus(GO:0005634)	3(CC)
	CDK14 (cyclin-dependent kinase 14)	C9JWL6	87	DSYEKL	15	FUND1_HUMAN(16-21) DSYEVL(5);			nucleus(GO:0005634)	3(CC)
	CCNT2 (cyclin T2)	O60583	714	DTFDML	16			cell cycle(GO:0007049); cell division(GO:0051301); viral process(GO:0016032)	nucleus(GO:0005634)	3(BP,CC)
	CSRNP1 (cysteine and serine rich nuclear protein 1)	Q96S65	503	DSFELL	14	FUND1_HUMAN(16-21) DSYEVL(4);			nucleus(GO:0005634)	3(CC)
	PITPNC1 (phosphatidylinositol transfer protein, cytoplasmic 1)	J9JID9	285	PEFLSV	10			transport(GO:0006810)	intracellular(GO:0005622)	3(CC)
	CPEB1 (cytoplasmic polyadenylation element binding protein 1)	Q9BZB8	144	LSFLPL	9		nucleotide binding(GO:0000166)		nucleus(GO:0005634)	3(CC)
	ACOT7 (acyl-CoA thioesterase 7)	O00154	330	FTYVSL	13		protein binding(GO:0005515)		cell body(GO:0044297); mitochondrion(GO:0005739); neuron projection(GO:0043005)	3(MF,CC)
	ACOT7 (acyl-CoA thioesterase 7)	B4DUX0	215	FTYVSL	13				cell body(GO:0044297); neuron projection(GO:0043005)	1(CC)
	SPECC1 (sperm antigen with calponin homology and coiled-coil domains 1)	Q5M775	329	SDFEHI	16	RBCC1_HUMAN(700-705) FDFETI(4);		cell adhesion(GO:0007155)	nucleus(GO:0005634)	3(BP,CC)
	DDRGK1 (DDRGK domain containing 1)	Q96HY6	187	EEYLKL	13		protein binding(GO:0005515)		endoplasmic reticulum(GO:0005783)	3(MF)
	DAXX (death-domain associated protein)	Q9UER7	68	EEFLEL	13		protein binding(GO:0005515)	viral process(GO:0016032)	nucleolus(GO:0005730); nucleus(GO:0005634)	3(MF,BP,CC)
	DIP2A (disco interacting protein 2 homolog A)	E9PER1	295	DDFEEL	19		catalytic activity(GO:0003824)		nucleus(GO:0005634)	3(MF,CC)
	DIP2A (disco interacting protein 2 homolog A)	Q14689	294	DDFEEL	19		catalytic activity(GO:0003824); protein binding(GO:0005515)		cell surface(GO:0009986); nucleus(GO:0005634)	3(MF,CC)
	DIP2C (disco interacting protein 2 homolog C)	Q9Y2E4	279	DDFEEL	19		catalytic activity(GO:0003824)		nucleus(GO:0005634)	3(MF,CC)
	ADAM17 (ADAM metallopeptidase domain 17)	P78536	790	KSFEDL	11		protein binding(GO:0005515)	cell adhesion(GO:0007155); proteolysis(GO:0006508)	cell surface(GO:0009986)	3(MF,BP)
	DLGAP5 (DLG associated protein 5)	Q15398	312	FMFQPL	11		protein binding(GO:0005515)	cell proliferation(GO:0008283)	nucleus(GO:0005634)	3(MF,CC)
	DIXDC1 (DIX domain containing 1)	J3KQC9	242	ADFVII	16	ATG13_HUMAN(442-447) DDFVMI(4);FYCO1_HUMAN(1278-1283) AVFDII(4);	signal transducer activity(GO:0004871)	cell cycle(GO:0007049)	neuronal cell body(GO:0043025); protein complex(GO:0043234)	3(CC)
	DIXDC1 (DIX domain containing 1)	Q155Q3	242	ADFVII	16	ATG13_HUMAN(442-447) DDFVMI(4);FYCO1_HUMAN(1278-1283) AVFDII(4);	protein binding(GO:0005515); signal transducer activity(GO:0004871)		neuronal cell body(GO:0043025)	3(MF)
	DNMT3B (DNA (cytosine-5-)-methyltransferase 3 beta)	Q9UBC3	163	SSYLTI	13		protein binding(GO:0005515)		nucleus(GO:0005634)	3(MF,CC)
	INO80 (INO80 complex subunit)	Q9ULG1	279	KVWLSI	13		protein binding(GO:0005515)		nucleus(GO:0005634)	3(MF,CC)
	INO80 (INO80 complex subunit)	Q9ULG1	1344	DSFISV	12		protein binding(GO:0005515)		nucleus(GO:0005634)	3(MF,CC)
	LIG3 (DNA ligase 3)	P49916	836	ADFTVV	14		protein binding(GO:0005515)	DNA repair(GO:0006281)	chromosome(GO:0005694); nucleus(GO:0005634)	3(MF,BP,CC)
	REV3L (REV3 like, DNA directed polymerase zeta catalytic subunit)	O60673	1785	EVFLSL	7		nucleotide binding(GO:0000166); protein binding(GO:0005515)		chromosome(GO:0005694); nucleus(GO:0005634)	3(MF,CC)
	ERCC4 (ERCC excision repair 4, endonuclease catalytic subunit)	Q92889	421	RDYITL	17		protein binding(GO:0005515)	DNA repair(GO:0006281)	nucleotide-excision repair complex(GO:0000109); nucleus(GO:0005634)	3(MF,BP,CC)
	ERCC5 (ERCC excision repair 5, endonuclease)	P28715	652	GSFIEV	10		protein binding(GO:0005515)	DNA repair(GO:0006281)	nucleus(GO:0005634)	3(MF,BP,CC)
	ERCC5 (ERCC excision repair 5, endonuclease)	P28715	1043	KEFELL	12	TBCD5_HUMAN(57-62) KEWEEL(4);	protein binding(GO:0005515)	DNA repair(GO:0006281)	nucleus(GO:0005634)	3(MF,BP,CC)
	GINS4 (GINS complex subunit 4)	E5RFF9	168	DSYVFL	16	FUND1_HUMAN(16-21) DSYEVL(4);		DNA replication(GO:0006260)	nucleus(GO:0005634)	3(CC)
	TOP2B (topoisomerase (DNA) II beta)	Q02880	20	LTWVTL	18	ATG4B_HUMAN(6-11) LTYDTL(4);Atg19_YEAST(410-415) LTWEEL(4);	chromatin binding(GO:0003682)	chromosome segregation(GO:0007059)	nucleus(GO:0005634)	3(MF,CC)
	RFX7 (regulatory factor X7)	Q2KHR2	987	PSYQEL	12				nucleus(GO:0005634)	3(CC)
	IGHMBP2 (mmunoglobulin mu binding protein 2)	P38935	881	EDFEAL	16		protein binding(GO:0005515)	DNA repair(GO:0006281); DNA replication(GO:0006260); translation(GO:0006412)	nucleus(GO:0005634); ribonucleoprotein complex(GO:0030529)	3(MF,BP,CC)
	CRCP (CGRP receptor component)	O75575	15	EVFQLL	7		nucleotide binding(GO:0000166)		nucleus(GO:0005634)	3(CC)
	POLR2F (polymerase (RNA) II subunit F)	P61218	11	DDFDDV	17	Q8MQJ7_DROME(389-394) DDFVLV(4);ULK1_HUMAN(355-360) DDFVMV(4);ULK2_HUMAN(351-356) DDFVLV(4);		DNA repair(GO:0006281); viral process(GO:0016032)	nucleus(GO:0005634)	3(BP,CC)
	DUX4L2 (double homeobox 4 like 2)	F5GZ66	17	AGWLAV	16				nucleus(GO:0005634)	3(CC)
	DUX4L4 (double homeobox 4 like 4)	E9PEK5	17	AGWLAV	16				nucleus(GO:0005634)	3(CC)
	STAU1 (staufen double-stranded RNA binding protein 1)	O95793	303	PEYTLL	12		protein binding(GO:0005515)		neuron projection(GO:0043005); neuronal cell body(GO:0043025)	3(MF)
	DSCAML1 (DS cell adhesion molecule like 1)	Q8TD84	1806	STYEEL	14	Atg19_YEAST(410-415) LTWEEL(4);			cell surface(GO:0009986)	1(CC)
	DSCAML1 (DS cell adhesion molecule like 1)	Q8TD84	2048	KSYTLV	10				cell surface(GO:0009986)	1(CC)
	DST (dystonin)	Q03001	1991	LSYLMI	12		protein binding(GO:0005515)	cell adhesion(GO:0007155)	cell leading edge(GO:0031252); nucleus(GO:0005634)	3(MF,BP,CC)
	DST (dystonin)	Q03001	2428	EDYDTL	18	ATG4B_HUMAN(6-11) LTYDTL(4);	protein binding(GO:0005515)	cell adhesion(GO:0007155)	cell leading edge(GO:0031252); nucleus(GO:0005634)	3(MF,BP,CC)
	PIAS2 (protein inhibitor of activated STAT 2)	O75928	551	LDFLSL	13		protein binding(GO:0005515)		nucleus(GO:0005634)	3(MF,CC)
	HERC2 (HECT and RLD domain containing E3 ubiquitin protein ligase 2)	O95714	3535	DEFTSL	14		protein binding(GO:0005515)	DNA repair(GO:0006281)	nucleus(GO:0005634)	3(MF,BP,CC)
	RAD18 (RAD18, E3 ubiquitin protein ligase)	Q9NS91	348	SEFQLL	12		ligase activity(GO:0016874); protein binding(GO:0005515)	DNA repair(GO:0006281)	nucleus(GO:0005634)	3(MF,BP,CC)
	RBBP6 (RB binding protein 6, ubiquitin ligase)	Q7Z6E9	554	PVFVPV	6		protein binding(GO:0005515)		chromosome(GO:0005694); nucleus(GO:0005634)	3(MF,CC)
	RNF168 (ring finger protein 168)	Q8IYW5	393	SSFEAV	11		chromatin binding(GO:0003682); protein binding(GO:0005515)		nucleus(GO:0005634); ubiquitin ligase complex(GO:0000151)	3(MF,CC)
	RNF169 (ring finger protein 169)	Q8NCN4	185	EEYESL	14		ligase activity(GO:0016874)		nucleus(GO:0005634)	3(CC)
	RNF216 (ring finger protein 216)	Q9NWF9	75	GEFLDL	11		ligase activity(GO:0016874); protein binding(GO:0005515)	viral process(GO:0016032)	nucleus(GO:0005634)	3(MF,BP,CC)
	RNF6 (ring finger protein 6)	Q9Y252	167	EDYTDI	16	NBR1_HUMAN(730-735) EDYIII(4);	protein binding(GO:0005515)		nucleus(GO:0005634)	3(MF,CC)
	SH3RF1 (SH3 domain containing ring finger 1)	Q7Z6J0	448	SVYVAI	9		ligase activity(GO:0016874); protein binding(GO:0005515)		Golgi apparatus(GO:0005794)	3(MF,CC)
	EHD4 (EH domain containing 4)	Q9H223	449	PVYDEL	9		nucleic acid binding(GO:0003676); protein binding(GO:0005515)		endoplasmic reticulum(GO:0005783); nucleus(GO:0005634)	3(MF,CC)
	EDF1 (endothelial differentiation related factor 1)	O60869	4	SDWDTV	23		protein binding(GO:0005515)		intracellular(GO:0005622); nucleus(GO:0005634)	3(MF,CC)
	ZNF71 (zinc finger protein 71)	Q9NQZ8	54	AEWEPL	19	TBCD5_HUMAN(57-62) KEWEEL(4);			nucleus(GO:0005634)	3(CC)
	EDC4 (enhancer of mRNA decapping 4)	Q6P2E9	579	ADFLSL	14		protein binding(GO:0005515)	RNA metabolic process(GO:0016070)	nucleus(GO:0005634)	3(MF,CC)
	EPS15L1 (epidermal growth factor receptor pathway substrate 15 like 1)	Q9UBC2	858	ADFTSV	13		protein binding(GO:0005515)		nucleus(GO:0005634)	3(MF,CC)
	ESRP2 (epithelial splicing regulatory protein 2)	Q9H6T0	55	LVWQVV	12		nucleotide binding(GO:0000166)		nucleus(GO:0005634)	3(CC)
	ETS1 (ETS proto-oncogene 1, transcription factor)	Q96AC5	250	DSFESI	14	OPTN_HUMAN(176-181) DSFVEI(4);			nucleus(GO:0005634)	3(CC)
	EIF4G3 (eukaryotic translation initiation factor 4 gamma 3)	O43432	1231	DEFLHI	14			viral process(GO:0016032)		3(BP)
	EXO5 (exonuclease 5)	Q9H790	26	LEFLDL	10				nucleus(GO:0005634)	3(CC)
	ECM1 (extracellular matrix protein 1)	Q16610	11	LTYLAV	9		protein binding(GO:0005515); signal transducer activity(GO:0004871)		extracellular matrix(GO:0031012)	3(MF)
	EYA3 (EYA transcriptional coactivator and phosphatase 3)	Q99504	198	PTYTIL	12		chromatin binding(GO:0003682); protein binding(GO:0005515)		nucleus(GO:0005634); transcription factor complex(GO:0005667)	3(MF,CC)
	FAN1 (FANCD2/FANCI-associated nuclease 1)	Q9Y2M0	377	RSFLVV	11		protein binding(GO:0005515)	DNA repair(GO:0006281)	nucleus(GO:0005634)	3(MF,BP,CC)
	FBXO43 (F-box protein 43)	Q4G163	353	GSFQEL	11				nucleus(GO:0005634)	3(CC)
	FLVCR1 (feline leukemia virus subgroup C cellular receptor 1)	Q9Y5Y0	20	KGYLPL	11		protein binding(GO:0005515); transporter activity(GO:0005215)	transport(GO:0006810)	mitochondrion(GO:0005739)	3(MF,CC)
	FGA (fibrinogen alpha chain)	P02671	411	GTFEEV	11		protein binding(GO:0005515); structural molecule activity(GO:0005198)	protein polymerization(GO:0051258)	cell surface(GO:0009986); extracellular region(GO:0005576)	3(MF,CC)
	FGFR3 (fibroblast growth factor receptor 3)	P22607	758	DEYLDL	15		protein binding(GO:0005515)		cell surface(GO:0009986); endoplasmic reticulum(GO:0005783); extracellular region(GO:0005576); nucleus(GO:0005634)	3(MF,CC)
	FOXD4 (forkhead box D4)	Q12950	107	SSYIAL	12				nucleus(GO:0005634); transcription factor complex(GO:0005667)	3(CC)
	FOXJ1 (forkhead box J1)	Q92949	309	FDWEAI	23	RBCC1_HUMAN(700-705) FDFETI(4);			nucleus(GO:0005634); transcription factor complex(GO:0005667)	3(CC)
	FOXJ2 (forkhead box J2)	Q9P0K8	568	FDWDLI	23	TBC25_HUMAN(134-139) EDWDII(4);			nucleus(GO:0005634)	3(CC)
	FOXJ3 (forkhead box J3)	Q9UPW0	616	FDWDSI	23	TBC25_HUMAN(134-139) EDWDII(4);			nucleus(GO:0005634)	3(CC)
	FOXK1 (forkhead box K1)	P85037	112	REFEFL	14		protein binding(GO:0005515)		nucleus(GO:0005634)	3(MF,CC)
	FOXN2 (forkhead box N2)	P32314	328	EVYEFI	10				nucleus(GO:0005634)	3(CC)
	FOSB (FosB proto-oncogene, AP-1 transcription factor subunit)	Q49AD7	162	LEFVLV	10	Q8MQJ7_DROME(389-394) DDFVLV(4);ULK2_HUMAN(351-356) DDFVLV(4);			nucleus(GO:0005634)	3(CC)
	FHL1 (four and a half LIM domains 1)	Q13642	277	PSWVVV	18		protein binding(GO:0005515)		nucleus(GO:0005634)	3(MF,CC)
	FYB (FYN binding protein)	O15117	460	ETYEDI	13		protein binding(GO:0005515)		nucleus(GO:0005634)	3(MF,CC)
	FYB (FYN binding protein)	O15117	593	EVYDDV	8		protein binding(GO:0005515)		nucleus(GO:0005634)	3(MF,CC)
	FYB (FYN binding protein)	O15117	649	EVYDDV	8		protein binding(GO:0005515)		nucleus(GO:0005634)	3(MF,CC)
	FGD5 (FYVE, RhoGEF and PH domain containing 5)	Q6ZNL6	63	EDYIVV	16	NBR1_HUMAN(730-735) EDYIII(4);	protein binding(GO:0005515)		cytoskeleton(GO:0005856); endoplasmic reticulum(GO:0005783); Golgi apparatus(GO:0005794)	3(MF,CC)
	CCNB3 (cyclin B3)	Q8WWL7	83	KEFVKV	11		protein binding(GO:0005515)		nucleus(GO:0005634)	3(MF,CC)
	GALT (galactose-1-phosphate uridylyltransferase)	P07902	39	DEWVLV	21	Q8MQJ7_DROME(389-394) DDFVLV(4);T53I1_HUMAN(29-34) DEWILV(5);ULK2_HUMAN(351-356) DDFVLV(4);		carbohydrate metabolic process(GO:0005975)	Golgi apparatus(GO:0005794)	3(BP,CC)
	GPBP1 (GC-rich promoter binding protein 1)	D4PHA4	433	REFQVI	13				nucleus(GO:0005634)	3(CC)
	GCFC2 (GC-rich sequence DNA-binding factor 2)	P16383	154	DDYISL	18				nucleolus(GO:0005730); nucleus(GO:0005634)	3(CC)
	GZF1 (GDNF inducible zinc finger protein 1)	B4DF58	113	KSFLVI	11		nucleic acid binding(GO:0003676)		nucleus(GO:0005634)	3(MF,CC)
	GZF1 (GDNF inducible zinc finger protein 1)	F5H2R0	128	KSFLVI	11		nucleic acid binding(GO:0003676)		nucleus(GO:0005634)	3(MF,CC)
	GTF2E1 (general transcription factor IIE subunit 1)	P29083	244	PSYEDL	12	FUND1_HUMAN(16-21) DSYEVL(4);	protein binding(GO:0005515)	viral process(GO:0016032)		3(MF,BP)
	GTF2E1 (general transcription factor IIE subunit 1)	P29083	385	DEFEEV	15		protein binding(GO:0005515)	viral process(GO:0016032)		3(MF,BP)
	GTF2E1 (general transcription factor IIE subunit 1)	P29083	432	RMFEDL	12		protein binding(GO:0005515)	viral process(GO:0016032)		3(MF,BP)
	GMEB2 (glucocorticoid modulatory element binding protein 2)	Q5JTV1	378	GGYTVL	12				nucleus(GO:0005634)	3(CC)
	GMEB2 (glucocorticoid modulatory element binding protein 2)	Q9UKD1	429	GGYTVL	12				nucleus(GO:0005634)	3(CC)
	NR3C1 (nuclear receptor subfamily 3 group C member 1)	P04150	189	STFDIL	13		protein binding(GO:0005515); steroid binding(GO:0005496)		membrane(GO:0016020); nucleus(GO:0005634)	3(MF,CC)
	GOLGA3 (Ggolgin A3)	Q08378	1458	SSWTPL	18	BNI3L_HUMAN(34-39) SSWVEL(4);	protein binding(GO:0005515); transporter activity(GO:0005215)		Golgi apparatus(GO:0005794)	3(MF,CC)
	GOLGA8N (golgin A8 family member N)	F8WBI6	372	SVFEEL	9				Golgi apparatus(GO:0005794)	3(CC)
	GOLGA8N (golgin A8 family member N)	H3BMP0	336	SVFEEL	9				Golgi apparatus(GO:0005794)	3(CC)
	GOLGA8N (golgin A8 family member N)	I3L0J0	157	SVFEEL	9				Golgi apparatus(GO:0005794)	3(CC)
	GOLGA8O (golgin A8 family member O)	A6NCC3	372	SVFEEL	9		protein binding(GO:0005515)		Golgi apparatus(GO:0005794)	3(MF,CC)
	golgin A8 family member R)	I6L899	371	SVFEEL	9				Golgi apparatus(GO:0005794)	3(CC)
	GOLGB1 (golgin B1)	Q14789	1613	KEYEIL	14	TBCD5_HUMAN(57-62) KEWEEL(4);	protein binding(GO:0005515)	Golgi organization(GO:0007030)	Golgi apparatus(GO:0005794)	3(MF,CC)
	GOLGB1 (golgin B1)	E7EU81	1577	KEYEIL	14	TBCD5_HUMAN(57-62) KEWEEL(4);			Golgi apparatus(GO:0005794)	3(CC)
	GON4L (gon-4 like)	Q3T8J9	1463	EDFDDL	16		chromatin binding(GO:0003682)		nucleus(GO:0005634)	3(MF,CC)
	GON4L (gon-4 like)	Q3T8J9	1801	DGFEEV	14		chromatin binding(GO:0003682)		nucleus(GO:0005634)	3(MF,CC)
	GRHL3 (grainyhead like transcription factor 3)	Q8TE85	525	EVFDAL	8		protein binding(GO:0005515)		nucleus(GO:0005634)	3(MF,CC)
	GAB1 (GRB2 associated binding protein 1)	Q13480	540	PEWEEL	20	Atg19_YEAST(410-415) LTWEEL(4);TBCD5_HUMAN(57-62) KEWEEL(5);	protein binding(GO:0005515); signal transducer activity(GO:0004871)	cell proliferation(GO:0008283)		3(MF)
	HAX1 (HCLS1 associated protein X-1)	O00165	79	FGFDDL	12		protein binding(GO:0005515)		endoplasmic reticulum(GO:0005783); mitochondrion(GO:0005739); transcription factor complex(GO:0005667)	3(MF,CC)
	HSF5 (heat shock transcription factor 5)	Q4G112	374	AVFQIV	6	FYCO1_HUMAN(1278-1283) AVFDII(4);			nucleus(GO:0005634)	3(CC)
	HSPB2 (heat shock protein family B (small) member 2)	Q16082	159	EVYISL	8		protein binding(GO:0005515)		nucleus(GO:0005634)	3(MF,CC)
	SKIV2L (Ski2 like RNA helicase)	Q15477	552	GVYLSL	7				nucleus(GO:0005634)	3(CC)
	SKIV2L (Ski2 like RNA helicase)	Q15477	869	RVFTTL	8				nucleus(GO:0005634)	3(CC)
	HN1 (hematological and neurological expressed 1)	Q9UK76	93	GDFLDL	14	Atg3_YEAST(268-273) GDWEDL(4);			nucleus(GO:0005634)	3(CC)
	HCLS1 (hematopoietic cell-specific Lyn substrate 1)	P14317	395	GDYEEV	16		protein binding(GO:0005515)		membrane(GO:0016020); mitochondrion(GO:0005739); nucleus(GO:0005634); transcription factor complex(GO:0005667)	3(MF,CC)
	ONECUT1 (one cut homeobox 1)	Q9UBC0	390	LVFTDV	4				nucleus(GO:0005634)	3(CC)
	HNRNPAB (heterogeneous nuclear ribonucleoprotein A/B)	Q99729	195	RGFVFI	13		nucleotide binding(GO:0000166)		nucleus(GO:0005634); ribonucleoprotein complex(GO:0030529)	3(CC)
	KAT6B (lysine acetyltransferase 6B)	Q8WYB5	1457	ETFLDL	11		protein binding(GO:0005515)		nucleosome(GO:0000786); nucleus(GO:0005634)	3(MF,CC)
	H2AFY2 (H2A histone family member Y2)	Q5SQT3	115	DGFTIL	14	TBCD5_HUMAN(785-790) SGFTIV(4);			nucleosome(GO:0000786); nucleus(GO:0005634)	3(CC)
	KMT2B (lysine methyltransferase 2B)	Q9UMN6	334	ESWQDV	17		protein binding(GO:0005515)	gene silencing(GO:0016458)	histone methyltransferase complex(GO:0035097); nucleus(GO:0005634)	3(MF,BP,CC)
	KMT2C (lysine methyltransferase 2C)	Q8NEZ4	2752	GEFDII	13	FYCO1_HUMAN(1278-1283) AVFDII(4);	protein binding(GO:0005515)		histone methyltransferase complex(GO:0035097); nucleus(GO:0005634)	3(MF,CC)
	KMT2C (lysine methyltransferase 2C)	Q8NEZ4	3883	DTFTHL	13	SQSTM_HUMAN(336-341) DDWTHL(4);	protein binding(GO:0005515)		histone methyltransferase complex(GO:0035097); nucleus(GO:0005634)	3(MF,CC)
	KMT2C (lysine methyltransferase 2C)	H7BY37	258	GEFDII	13	FYCO1_HUMAN(1278-1283) AVFDII(4);			nucleus(GO:0005634)	3(CC)
	KMT2C (lysine methyltransferase 2C)	H7BY37	1389	DTFTHL	13	SQSTM_HUMAN(336-341) DDWTHL(4);			nucleus(GO:0005634)	3(CC)
	KMT2D (lysine methyltransferase 2D)	O14686	3045	DEFDLL	15		protein binding(GO:0005515)		histone methyltransferase complex(GO:0035097); nucleus(GO:0005634)	3(MF,CC)
	KMT2D (lysine methyltransferase 2D)	H0YEF2	16	RVFTSI	7				nucleus(GO:0005634)	3(CC)
	SETD2 (SET domain containing 2)	Q9BYW2	1207	SDFEDV	15		protein binding(GO:0005515)		chromosome(GO:0005694); nucleus(GO:0005634)	3(MF,CC)
	SETD2 (SET domain containing 2)	C9JG86	1163	SDFEDV	15				nucleus(GO:0005634)	3(CC)
	SETD2 (SET domain containing 2)	H7BZ93	925	SDFEDV	15				nucleus(GO:0005634)	3(CC)
	SETD2 (SET domain containing 2)	H7C3H4	841	SDFEDV	15				nucleus(GO:0005634)	3(CC)
	HTATSF1 (HIV-1 Tat specific factor 1)	O43719	632	DTYEKV	14		nucleotide binding(GO:0000166)		nucleus(GO:0005634)	3(CC)
	HLA-B (major histocompatibility complex, class I, B)	P30475	145	KDYIAL	15			viral process(GO:0016032)	cell surface(GO:0009986)	3(BP)
	HLA-B (major histocompatibility complex, class I, B)	P30480	145	KDYIAL	15			viral process(GO:0016032)	cell surface(GO:0009986)	3(BP)
	HLA-B (major histocompatibility complex, class I, B)	P30486	145	KDYIAL	15			viral process(GO:0016032)	cell surface(GO:0009986)	3(BP)
	HLA-B (major histocompatibility complex, class I, B)	P30498	145	KDYIAL	15			viral process(GO:0016032)	cell surface(GO:0009986)	3(BP)
	HLA-B (major histocompatibility complex, class I, B)	P30460	145	KDYIAL	15			viral process(GO:0016032)	cell surface(GO:0009986)	3(BP)
	HLA-B (major histocompatibility complex, class I, B)	Q29865	145	KDYIAL	15			viral process(GO:0016032)	cell surface(GO:0009986)	3(BP)
	HLA-C (major histocompatibility complex, class I, C)	P30504	145	KDYIAL	15			viral process(GO:0016032)	cell surface(GO:0009986)	3(BP)
	BBX (bobby sox homolog (Drosophila))	Q8WY36	553	PDFISI	14				nucleus(GO:0005634)	3(CC)
	HMGXB3 (HMG-box containing 3)	Q12766	659	SEWEEV	20	STBD1_HUMAN(201-206) EEWEMV(4);TBCD5_HUMAN(57-62) KEWEEL(4);			nucleus(GO:0005634)	3(CC)
	HJURP (Holliday junction recognition protein)	C9JWC4	497	EEFDKL	13				nucleus(GO:0005634)	3(CC)
	HOMEZ (homeobox and leucine zipper encoding)	Q8IX15	290	SSFQVL	12				nucleus(GO:0005634)	3(CC)
	HOMEZ (homeobox and leucine zipper encoding)	U3KPW8	120	SSFQVL	12				nucleus(GO:0005634)	3(CC)
	ALX4 (ALX homeobox 4)	Q9H161	177	SSYLSV	11				nucleus(GO:0005634); transcription factor complex(GO:0005667)	3(CC)
	DLX2 (distal-less homeobox 2)	Q07687	3	GVFDSL	7		chromatin binding(GO:0003682)		nucleus(GO:0005634)	3(MF,CC)
	HOXA3 (homeobox A3)	O43365	419	PTYTDL	11				nucleus(GO:0005634)	3(CC)
	HOXB13 (homeobox B13)	Q92826	141	ASYLDV	10				nucleus(GO:0005634); transcription factor complex(GO:0005667)	3(CC)
	HOXB3 (homeobox B3)	B7Z5N8	273	PTYTDL	11				nucleus(GO:0005634)	3(CC)
	HOXB3 (homeobox B3)	B7ZAD0	332	PTYTDL	11				nucleus(GO:0005634)	3(CC)
	HOXB3 (homeobox B3)	F8VXG0	271	PTYTDL	11				nucleus(GO:0005634)	3(CC)
	HOXB3 (homeobox B3)	P14651	405	PTYTDL	11				nucleus(GO:0005634)	3(CC)
	HOXC13 (homeobox C13)	P31276	91	AVYTDI	7		chromatin binding(GO:0003682); protein binding(GO:0005515)		nucleus(GO:0005634)	3(MF,CC)
	TGIF1 (TGFB induced factor homeobox 1)	F8VVS9	228	SGFQLL	11		chromatin binding(GO:0003682)		nucleus(GO:0005634)	3(MF,CC)
	TGIF2 (TGFB induced factor homeobox 2)	Q9GZN2	196	SSFQLL	11				nucleus(GO:0005634)	3(CC)
	TGIF2LX (TGFB induced factor homeobox 2 like, X-linked)	Q8IUE1	215	SSFLLL	11				nucleus(GO:0005634)	3(CC)
	HIC2 (hypermethylated in cancer 2)	Q96JB3	430	EGYETV	13				nucleus(GO:0005634)	3(CC)
	HYOU1 (hypoxia up-regulated 1)	Q9Y4L1	558	SVFETL	9				endoplasmic reticulum(GO:0005783); extracellular region(GO:0005576)	3(CC)
	IRF9 (interferon regulatory factor 9)	Q00978	110	KVYQLL	7		protein binding(GO:0005515)		nucleus(GO:0005634)	3(MF,CC)
	IRAK1BP1 (interleukin 1 receptor associated kinase 1 binding protein 1)	Q5VVH5	10	RVFVEL	9				nucleus(GO:0005634)	3(CC)
	IL6ST (interleukin 6 signal transducer)	P40189	866	KMFQEV	10		protein binding(GO:0005515)	viral process(GO:0016032)	extracellular region(GO:0005576); neuronal cell body(GO:0043025)	3(MF,BP,CC)
	IFT46 (intraflagellar transport 46)	Q9NQC8	67	ADYEHL	16				cytoskeleton(GO:0005856); nucleus(GO:0005634); protein complex(GO:0043234)	3(CC)
	IRX4 (iroquois homeobox 4)	P78413	261	DDFDPL	18	CALR_HUMAN(198-203) DDWDFL(4);			nucleus(GO:0005634)	3(CC)
	JMY (junction mediating and regulatory protein, p53 cofactor)	Q8N9B5	233	FSFQDL	11		protein binding(GO:0005515)	DNA repair(GO:0006281)	cell leading edge(GO:0031252); cytoskeleton(GO:0005856); nucleus(GO:0005634)	3(MF,BP,CC)
	JMY (junction mediating and regulatory protein, p53 cofactor)	Q8N9B5	945	ESFTLL	11		protein binding(GO:0005515)	DNA repair(GO:0006281)	cell leading edge(GO:0031252); cytoskeleton(GO:0005856); nucleus(GO:0005634)	3(MF,BP,CC)
	KRT1 (keratin 1)	P04264	463	RDYQEL	17		carbohydrate binding(GO:0030246); protein binding(GO:0005515); structural molecule activity(GO:0005198)		cytoskeleton(GO:0005856); membrane(GO:0016020); nucleus(GO:0005634)	3(MF,CC)
	KRT4 (keratin 4)	P19013	203	ETYLSV	11		structural molecule activity(GO:0005198)		nucleus(GO:0005634)	3(CC)
	KIF14 (kinesin family member 14)	Q15058	572	SVFTLV	6	TBCD5_HUMAN(785-790) SGFTIV(4);	protein binding(GO:0005515)		nucleus(GO:0005634)	3(MF,CC)
	KIF1B (kinesin family member 1B)	O60333	219	AVFTIV	6	FYCO1_HUMAN(1278-1283) AVFDII(4);TBCD5_HUMAN(785-790) SGFTIV(4);	protein binding(GO:0005515)		mitochondrion(GO:0005739); neuron projection(GO:0043005)	3(MF,CC)
	KIF1C (kinesin family member 1C)	O43896	219	AVFTIV	6	FYCO1_HUMAN(1278-1283) AVFDII(4);TBCD5_HUMAN(785-790) SGFTIV(4);	motor activity(GO:0003774); protein binding(GO:0005515)	metabolic process(GO:0008152)	endoplasmic reticulum(GO:0005783); Golgi apparatus(GO:0005794)	3(MF,CC)
	KIF3A (kinesin family member 3A)	Q9Y496	548	KVWTML	15		protein binding(GO:0005515)	metabolic process(GO:0008152); organelle organization(GO:0006996)	centrosome(GO:0005813); neuron projection(GO:0043005)	3(MF,CC)
	KIFC1 (kinesin family member C1)	Q9BW19	459	ASYVEI	13	OPTN_HUMAN(176-181) DSFVEI(4);		metabolic process(GO:0008152)	nucleus(GO:0005634)	3(CC)
	KLF5 (Kruppel like factor 5)	A2TJX0	96	PEFTSI	11				nucleus(GO:0005634)	3(CC)
	KLF5 (Kruppel like factor 5)	Q13887	187	PEFTSI	11		protein binding(GO:0005515)		nucleus(GO:0005634)	3(MF,CC)
	LAYN (layilin)	Q6UX15	341	SGFVTL	13		carbohydrate binding(GO:0030246)		cell surface(GO:0009986)	1(CC)
	LEUTX (leucine twenty homeobox)	A8MZ59	133	DEFVKI	15	ATG13_HUMAN(442-447) DDFVMI(4);OPTN_HUMAN(176-181) DSFVEI(4);			nucleus(GO:0005634)	3(CC)
	LMX1B (LIM homeobox transcription factor 1 beta)	B7ZLH2	295	ASYTPL	11			cell proliferation(GO:0008283)	nucleus(GO:0005634)	3(CC)
	LMX1B (LIM homeobox transcription factor 1 beta)	O60663	307	ASYTPL	11		protein binding(GO:0005515)	cell proliferation(GO:0008283)	nucleus(GO:0005634)	3(MF,CC)
	FCGR2B (Fc fragment of IgG receptor IIb)	P31994	130	SEWLVL	20		protein binding(GO:0005515)	viral process(GO:0016032)		3(MF,BP)
	HR (hair growth associated)	O43593	444	GGWQEV	17				nucleus(GO:0005634)	3(CC)
	KDM1A (lysine demethylase 1A)	F6S0T5	228	KVFLFI	7		oxidoreductase activity(GO:0016491)		nucleus(GO:0005634)	3(MF,CC)
	KDM1A (lysine demethylase 1A)	O60341	208	KVFLFI	7		chromatin binding(GO:0003682); demethylase activity(GO:0032451); oxidoreductase activity(GO:0016491); protein binding(GO:0005515)	cell proliferation(GO:0008283)	nucleus(GO:0005634); transcription factor complex(GO:0005667)	3(MF,CC)
	CAPG (capping actin protein, gelsolin like)	P40121	46	DSYLVL	15	FUND1_HUMAN(16-21) DSYEVL(5);			F-actin capping protein complex(GO:0008290); nucleus(GO:0005634)	3(CC)
	MAML2 (mastermind like transcriptional coactivator 2)	Q8IZL2	425	PSWQEV	17				nucleus(GO:0005634)	3(CC)
	MAML3 (mastermind like transcriptional coactivator 3)	Q96JK9	264	DSFTIL	14				nucleus(GO:0005634)	3(CC)
	MATR3 (matrin 3)	A8MXP9	724	EGFVTL	13		nucleic acid binding(GO:0003676); nucleotide binding(GO:0000166)		nucleus(GO:0005634)	3(MF,CC)
	MGA (MGA, MAX dimerization protein)	H3BU53	942	ADFTVL	15				nucleus(GO:0005634)	3(CC)
	MLX (MLX, MAX dimerization protein)	Q9UH92	147	RGYDDL	13			energy reserve metabolic process(GO:0006112)	nucleus(GO:0005634)	3(CC)
	MED13 (mediator complex subunit 13)	Q9UHV7	411	ASWDFV	18				nucleus(GO:0005634)	3(CC)
	MED26 (mediator complex subunit 26)	M0QXW8	51	RSWQKL	18				nucleus(GO:0005634)	3(CC)
	MED26 (mediator complex subunit 26)	M0R064	200	RSWQKL	18				nucleus(GO:0005634)	3(CC)
	MAMSTR (MEF2 activating motif and SAP domain containing transcriptional regulator)	Q6ZN01	333	GSFDVL	12		nucleic acid binding(GO:0003676)		nucleus(GO:0005634)	3(MF,CC)
	MIA3 (melanoma inhibitory activity family member 3)	Q5JRA6	141	LGFLEL	10		protein binding(GO:0005515)	protein transport(GO:0015031)		3(MF)
	MIA3 (melanoma inhibitory activity family member 3)	Q5JRA6	323	EDFDEL	17		protein binding(GO:0005515)	protein transport(GO:0015031)		3(MF)
	MAGI2 (membrane associated guanylate kinase, WW and PDZ domain containing 2)	Q86UL8	931	FGFVII	13		protein binding(GO:0005515); signal transducer activity(GO:0004871)		nucleus(GO:0005634); protein complex(GO:0043234); synapse(GO:0045202)	3(MF,CC)
	MAGI3 (membrane associated guanylate kinase, WW and PDZ domain containing 3)	Q5TCQ9	445	FGFTII	12	TBCD5_HUMAN(785-790) SGFTIV(4);	protein binding(GO:0005515)	viral process(GO:0016032)	membrane(GO:0016020); nucleus(GO:0005634)	3(MF,BP,CC)
	MAGI3 (membrane associated guanylate kinase, WW and PDZ domain containing 3)	Q5TCQ9	887	FGFVIL	13		protein binding(GO:0005515)	viral process(GO:0016032)	membrane(GO:0016020); nucleus(GO:0005634)	3(MF,BP,CC)
	MSGN1 (mesogenin 1)	A6NI15	6	ETFLSL	11				nucleus(GO:0005634)	3(CC)
	MTF1 (metal-regulatory transcription factor 1)	Q14872	718	SEFLSL	12		protein binding(GO:0005515)		nucleus(GO:0005634)	3(MF,CC)
	MBD6 (methyl-CpG binding domain protein 6)	Q96DN6	623	ASFLPL	10		chromatin binding(GO:0003682)		nucleus(GO:0005634)	3(MF,CC)
	TET1 (tet methylcytosine dioxygenase 1)	Q8NFU7	430	PVFLPV	5				nucleus(GO:0005634)	3(CC)
	MACF1 (microtubule-actin crosslinking factor 1)	Q9UPN3	588	FVYELL	9		protein binding(GO:0005515)	cellular component movement(GO:0006928)	cytoskeleton(GO:0005856); Golgi apparatus(GO:0005794)	3(MF,CC)
	MACF1 (microtubule-actin crosslinking factor 1)	Q9UPN3	2867	KEFISI	11		protein binding(GO:0005515)	cellular component movement(GO:0006928)	cytoskeleton(GO:0005856); Golgi apparatus(GO:0005794)	3(MF,CC)
	MACF1 (microtubule-actin crosslinking factor 1)	Q9UPN3	7333	SDFDLL	16		protein binding(GO:0005515)	cellular component movement(GO:0006928)	cytoskeleton(GO:0005856); Golgi apparatus(GO:0005794)	3(MF,CC)
	MINK1 (misshapen like kinase 1)	Q8N4C8	800	ADFVLL	15	Q8MQJ7_DROME(389-394) DDFVLV(4);ULK2_HUMAN(351-356) DDFVLV(4);	protein binding(GO:0005515)		Golgi apparatus(GO:0005794)	3(MF,CC)
	MAP3K2 (mitogen-activated protein kinase kinase kinase 2)	Q9Y2U5	181	GSFTSI	10		protein binding(GO:0005515)		nucleus(GO:0005634)	3(MF,CC)
	ZAK (Mitogen-activated protein kinase kinase kinase MLT)	Q9NYL2	766	GGWTKV	16		protein binding(GO:0005515)	cell proliferation(GO:0008283)	nucleus(GO:0005634)	3(MF,CC)
	MKL2 (MKL1/myocardin like 2)	Q9ULH7	513	DTFTEI	14	OPTN_HUMAN(176-181) DSFVEI(4);	nucleic acid binding(GO:0003676); protein binding(GO:0005515)		nucleus(GO:0005634)	3(MF,CC)
	MORF4L1 (mortality factor 4 like 1)	B3KTM8	195	DDWDLI	25	CALR_HUMAN(198-203) DDWDFL(4);TBC25_HUMAN(134-139) EDWDII(4);			nucleus(GO:0005634)	3(CC)
	MORF4L1 (mortality factor 4 like 1)	H0YLJ3	143	DDWDLI	25	CALR_HUMAN(198-203) DDWDFL(4);TBC25_HUMAN(134-139) EDWDII(4);			nucleus(GO:0005634)	3(CC)
	MORF4L1 (mortality factor 4 like 1)	H0YLV1	82	DDWDLI	25	CALR_HUMAN(198-203) DDWDFL(4);TBC25_HUMAN(134-139) EDWDII(4);	chromatin binding(GO:0003682)	cell proliferation(GO:0008283)	nucleus(GO:0005634)	3(MF,CC)
	MORF4L1 (mortality factor 4 like 1)	H0YM21	82	DDWDLI	25	CALR_HUMAN(198-203) DDWDFL(4);TBC25_HUMAN(134-139) EDWDII(4);	chromatin binding(GO:0003682)	cell proliferation(GO:0008283)	nucleus(GO:0005634)	3(MF,CC)
	MORF4L1 (mortality factor 4 like 1)	H0YMJ0	180	DDWDLI	25	CALR_HUMAN(198-203) DDWDFL(4);TBC25_HUMAN(134-139) EDWDII(4);			nucleus(GO:0005634)	3(CC)
	MORF4L1 (mortality factor 4 like 1)	H0YMT8	82	DDWDLI	25	CALR_HUMAN(198-203) DDWDFL(4);TBC25_HUMAN(134-139) EDWDII(4);	chromatin binding(GO:0003682)	cell proliferation(GO:0008283)	nucleus(GO:0005634)	3(MF,CC)
	MORF4L1 (mortality factor 4 like 1)	H0YNE0	186	DDWDLI	25	CALR_HUMAN(198-203) DDWDFL(4);TBC25_HUMAN(134-139) EDWDII(4);			nucleus(GO:0005634)	3(CC)
	MORF4L1 (mortality factor 4 like 1)	Q5JXX1	135	EDWDLV	22	TBC25_HUMAN(134-139) EDWDII(4);			nucleus(GO:0005634)	3(CC)
	MORF4L1 (mortality factor 4 like 1)	Q5JXX2	135	EDWDLV	22	TBC25_HUMAN(134-139) EDWDII(4);			nucleus(GO:0005634)	3(CC)
	MPHOSPH9 (M-phase phosphoprotein 9)	Q99550	232	KTFISL	10				Golgi apparatus(GO:0005794)	3(CC)
	OFCC1 (orofacial cleft 1 candidate 1)	Q8IZS0	22	AEFLMV	12				endoplasmic reticulum(GO:0005783)	2(CC)
	MZF1 (myeloid zinc finger 1)	M0R1U5	150	SSFQPL	11				nucleus(GO:0005634)	3(CC)
	MZF1 (myeloid zinc finger 1)	P28698	150	SSFQPL	11		protein binding(GO:0005515)		nucleus(GO:0005634)	3(MF,CC)
	GNPTG (N-acetylglucosamine-1-phosphate transferase gamma subunit)	Q9UJJ9	237	LGFETL	11				Golgi apparatus(GO:0005794)	3(CC)
	NAA11 (N(alpha)-acetyltransferase 11, NatA catalytic subunit)	Q9BSU3	167	GGYVVL	13		protein binding(GO:0005515)		nucleus(GO:0005634)	3(MF,CC)
	NGRN (neugrin, neurite outgrowth associated)	Q9NPE2	219	ESFVPV	11				extracellular region(GO:0005576); nucleus(GO:0005634)	3(CC)
	NCAM1 (Neural cell adhesion molecule 1)	P13591	500	LEFILV	9	T53I1_HUMAN(29-34) DEWILV(4);		cell adhesion(GO:0007155)	cell surface(GO:0009986); extracellular region(GO:0005576)	3(BP,CC)
	NET1 (neuroepithelial cell transforming 1)	Q7Z628	50	SSFTFL	12				nucleus(GO:0005634)	3(CC)
	NOTCH1 (notch 1)	P46531	1880	DGFTPL	13		protein binding(GO:0005515)		cell surface(GO:0009986); extracellular region(GO:0005576); nucleus(GO:0005634); receptor complex(GO:0043235)	3(MF,CC)
	NOTCH2 (notch 2)	Q04721	2089	RSFLSL	11		protein binding(GO:0005515)	cell growth(GO:0016049)	cell surface(GO:0009986); extracellular region(GO:0005576); nucleus(GO:0005634); receptor complex(GO:0043235)	3(MF,CC)
	NOTCH4 (notch 4)	Q99466	1379	AGFVVV	11		protein binding(GO:0005515)		cell surface(GO:0009986); extracellular region(GO:0005576); nucleus(GO:0005634)	3(MF,CC)
	NAV2 (neuron navigator 2)	Q8IVL1	1200	DGYLAL	14		helicase activity(GO:0004386)		nucleus(GO:0005634)	3(CC)
	NAV2 (neuron navigator 2)	Q8IVL1	1422	LGFQSV	8		helicase activity(GO:0004386)		nucleus(GO:0005634)	3(CC)
	NPAS1 (neuronal PAS domain protein 1)	Q99742	492	PEFTSV	10		signal transducer activity(GO:0004871)		nucleus(GO:0005634)	3(CC)
	NPAS2 (neuronal PAS domain protein 2)	F5H027	565	SMFQTI	12		signal transducer activity(GO:0004871)		nucleus(GO:0005634); transcription factor complex(GO:0005667)	3(CC)
	NPAS2 (neuronal PAS domain protein 2)	Q99743	500	SMFQTI	12		protein binding(GO:0005515); signal transducer activity(GO:0004871)	cellular lipid metabolic process(GO:0044255)	nucleus(GO:0005634); transcription factor complex(GO:0005667)	3(MF,CC)
	NFAM1 (NFAT activating protein with ITAM motif 1)	Q8NET5	218	SVYTAL	8				cell surface(GO:0009986)	1(CC)
	MYCN (v-myc avian myelocytomatosis viral oncogene neuroblastoma derived homolog)	P04198	19	LEFDSL	11		protein binding(GO:0005515)		nucleus(GO:0005634)	3(MF,CC)
	MYCN (v-myc avian myelocytomatosis viral oncogene neuroblastoma derived homolog)	P04198	399	SSFLTL	12		protein binding(GO:0005515)		nucleus(GO:0005634)	3(MF,CC)
	NFKBIL1 (NFKB inhibitor like 1)	Q5STV6	152	DEWQEV	21	T53I1_HUMAN(29-34) DEWILV(4);			nucleus(GO:0005634)	3(CC)
	NFKBIL1 (NFKB inhibitor like 1)	Q9UBC1	175	DEWQEV	21	T53I1_HUMAN(29-34) DEWILV(4);	protein binding(GO:0005515)		nucleus(GO:0005634)	3(MF,CC)
	NKRF (NFKB repressing factor)	O15226	17	PSYDLV	11		protein binding(GO:0005515)		nucleolus(GO:0005730); nucleus(GO:0005634)	3(MF,CC)
	NIPBL (NIPBL, cohesin loading factor)	Q6KC79	343	AMYDII	13	FYCO1_HUMAN(1278-1283) AVFDII(4);	chromatin binding(GO:0003682); protein binding(GO:0005515)		nucleus(GO:0005634)	3(MF,CC)
	NKTR (natural killer cell triggering receptor)	P30414	145	SGFEVI	13			protein folding(GO:0006457)	membrane(GO:0016020)	3(CC)
	NKTR (natural killer cell triggering receptor)	P30414	742	SSYTSI	12			protein folding(GO:0006457)	membrane(GO:0016020)	3(CC)
	ICE2 (interactor of little elongation complex ELL subunit 2)	H0YL35	106	RSYVDL	13				nucleus(GO:0005634)	3(CC)
	NFKBIB (NFKB inhibitor beta)	Q15653	324	DEYDDI	16		protein binding(GO:0005515); signal transducer activity(GO:0004871)		nucleus(GO:0005634)	3(MF,CC)
	NUAK1 (NUAK family kinase 1)	O60285	581	DSFDLL	14		protein binding(GO:0005515)	cell adhesion(GO:0007155)	nucleus(GO:0005634)	3(MF,BP,CC)
	POM121C (POM121 transmembrane nucleoporin C)	A8CG34	746	PTFQPV	9		protein binding(GO:0005515)	protein transport(GO:0015031)	nuclear pore(GO:0005643)	3(MF)
	NEMF (nuclear export mediator factor)	O60524	752	GEYEEV	13				nucleus(GO:0005634)	3(CC)
	NFE2L3 (nuclear factor, erythroid 2 like 3)	Q9Y4A8	489	LTFQHV	8				nucleus(GO:0005634)	3(CC)
	NFAT5 (nuclear factor of activated T-cells 5, tonicity-responsive)	O94916	3	SDFISL	15		protein binding(GO:0005515)	cytokine production(GO:0001816); excretion(GO:0007588)	nucleus(GO:0005634)	3(MF,CC)
	NFAT5 (nuclear factor of activated T-cells 5, tonicity-responsive)	O94916	26	SVYDLL	9		protein binding(GO:0005515)	cytokine production(GO:0001816); excretion(GO:0007588)	nucleus(GO:0005634)	3(MF,CC)
	NFATC4 (nuclear factor of activated T-cells 4)	Q14934	245	DSWLLL	20		protein binding(GO:0005515)	cellular respiration(GO:0045333)	nucleus(GO:0005634); transcription factor complex(GO:0005667)	3(MF,CC)
	NFATC1 (nuclear factor of activated T-cells 1)	K7ER53	372	SSFQHI	11				nucleus(GO:0005634)	3(CC)
	NR2C2 (nuclear receptor subfamily 2 group C member 2)	C9JKS0	34	SVFTSL	7				nucleus(GO:0005634)	3(CC)
	NXF1 (nuclear RNA export factor 1)	H0YDU0	34	RTFIAV	10				nucleus(GO:0005634)	3(CC)
	GLE1 (GLE1, RNA export mediator)	Q53GS7	133	RMYELV	12		protein binding(GO:0005515)	protein transport(GO:0015031)	nuclear pore(GO:0005643)	3(MF)
	NAP1L5 (nucleosome assembly protein 1 like 5)	Q96NT1	100	KEFQAL	11				nucleus(GO:0005634)	3(CC)
	NUTM1 (NUT midline carcinoma family member 1)	Q86Y26	369	KEYVDI	13				nucleus(GO:0005634)	3(CC)
	MACROD2 (MACRO domain containing 2)	A1Z1Q3	32	RDYIPL	16		deacetylase activity(GO:0019213)		nucleus(GO:0005634)	3(CC)
	ONECUT2 (one cut homeobox 2)	O95948	431	LVFTDL	5				nucleus(GO:0005634)	3(CC)
	ONECUT2 (one cut homeobox 2)	H7C5F3	60	LVFTDL	5				nucleus(GO:0005634)	3(CC)
	ONECUT3 (one cut homeobox 3)	O60422	103	GTYTTL	12	ATG4B_HUMAN(6-11) LTYDTL(4);			nucleus(GO:0005634); transcription factor complex(GO:0005667)	3(CC)
	SIN3A (SIN3 transcription regulator family member A)	Q96ST3	39	PVYEAV	7		chromatin binding(GO:0003682); protein binding(GO:0005515)	cellular lipid metabolic process(GO:0044255); DNA replication(GO:0006260)	kinetochore(GO:0000776); nucleus(GO:0005634); transcription factor complex(GO:0005667); transcriptional repressor complex(GO:0017053)	3(MF,CC)
	SIN3B (SIN3 transcription regulator family member B)	O75182	184	RSFLEI	12	OPTN_HUMAN(176-181) DSFVEI(4);	chromatin binding(GO:0003682); protein binding(GO:0005515)	cellular lipid metabolic process(GO:0044255)	nucleus(GO:0005634)	3(MF,CC)
	SIN3B (SIN3 transcription regulator family member B)	M0R271	24	EVFTEV	7				nucleus(GO:0005634)	3(CC)
	PAX6 (paired box 6)	P26367	141	GMYDKL	12		protein binding(GO:0005515)		nucleus(GO:0005634)	3(MF,CC)
	PAX6 (paired box 6)	P26367	294	SVYQPI	8		protein binding(GO:0005515)		nucleus(GO:0005634)	3(MF,CC)
	PAX6 (paired box 6)	B1B1J0	88	GMYDKL	12				nucleus(GO:0005634)	3(CC)
	PTH1R (parathyroid hormone 1 receptor)	Q03431	587	EEWETV	20	STBD1_HUMAN(201-206) EEWEMV(5);	protein binding(GO:0005515)	cell maturation(GO:0048469)	nucleus(GO:0005634); receptor complex(GO:0043235)	3(MF,CC)
	PNPLA7 (patatin like phospholipase domain containing 7)	Q6ZV29	1234	ASFTDL	10		hydrolase activity(GO:0016787)	lipid metabolic process(GO:0006629)	endoplasmic reticulum(GO:0005783)	2(MF,CC)
	PDLIM2 (PDZ and LIM domain 2)	Q96JY6	153	RSFQSL	11				cytoskeleton(GO:0005856); nucleus(GO:0005634)	3(CC)
	PDZD8 (PDZ domain containing 8)	Q8NEN9	496	SEFEDL	13			viral process(GO:0016032)		3(BP)
	PDZD8 (PDZ domain containing 8)	Q8NEN9	1011	SVFIAV	6			viral process(GO:0016032)		3(BP)
	PPIL2 (peptidylprolyl isomerase like 2)	Q13356	402	GGFDVL	12		protein binding(GO:0005515)	protein folding(GO:0006457)	nucleus(GO:0005634); ubiquitin ligase complex(GO:0000151)	3(MF,CC)
	PPARGC1A (PPARG coactivator 1 alpha)	Q9UBK2	107	PSFDAL	11		nucleotide binding(GO:0000166); protein binding(GO:0005515)	cellular respiration(GO:0045333); digestion(GO:0007586); mitochondrion organization(GO:0007005)	nucleus(GO:0005634)	3(MF,CC)
	PPARGC1B (PPARG coactivator 1 beta)	Q86YN6	786	PEYDTV	13		nucleotide binding(GO:0000166)	cellular lipid metabolic process(GO:0044255)	mitochondrion(GO:0005739); nucleus(GO:0005634)	3(CC)
	PPRC1 (peroxisome proliferator-activated receptor gamma, coactivator-related 1)	Q5VV67	61	SGFVSL	12		nucleotide binding(GO:0000166)		nucleus(GO:0005634)	3(CC)
	PHACTR1 (phosphatase and actin regulator 1)	Q9C0D0	523	SDYVEV	17				nucleus(GO:0005634); synapse(GO:0045202)	3(CC)
	PIP5K1A (phosphatidylinositol-4-phosphate 5-kinase type 1 alpha)	Q99755	47	DSYISL	14	FUND1_HUMAN(16-21) DSYEVL(4);	protein binding(GO:0005515)		nucleus(GO:0005634)	3(MF,CC)
	PITPNA (phosphatidylinositol transfer protein alpha)	I3L4C0	65	AVYIDI	7			transport(GO:0006810)	intracellular(GO:0005622)	3(CC)
	PITPNA (phosphatidylinositol transfer protein alpha)	I3NI10	36	AVYIDI	7			transport(GO:0006810)	intracellular(GO:0005622)	3(CC)
	DDHD2 (DDHD domain containing 2)	O94830	24	SSFELI	12		hydrolase activity(GO:0016787)		Golgi apparatus(GO:0005794)	3(CC)
	PKP2 (plakophilin 2)	Q99959	106	KTYDML	14	ATG4B_HUMAN(6-11) LTYDTL(4);	protein binding(GO:0005515)		nucleus(GO:0005634)	3(MF,CC)
	PKP3 (plakophilin 3)	Q9Y446	174	ADYDTL	17	ATG4B_HUMAN(6-11) LTYDTL(4);			nucleus(GO:0005634)	3(CC)
	PKP3 (plakophilin 3)	E9PJR7	18	ADYDTL	17	ATG4B_HUMAN(6-11) LTYDTL(4);			nucleus(GO:0005634)	3(CC)
	PKP3 (plakophilin 3)	E9PK71	116	ADYDTL	17	ATG4B_HUMAN(6-11) LTYDTL(4);			nucleus(GO:0005634)	3(CC)
	PKP3 (plakophilin 3)	E9PKC4	18	ADYDTL	17	ATG4B_HUMAN(6-11) LTYDTL(4);			nucleus(GO:0005634)	3(CC)
	PKP3 (plakophilin 3)	E9PRW6	18	ADYDTL	17	ATG4B_HUMAN(6-11) LTYDTL(4);			nucleus(GO:0005634)	3(CC)
	ATP2B4 (ATPase plasma membrane Ca2+ transporting 4)	P23634	1137	SSYIKV	11		protein binding(GO:0005515)	transport(GO:0006810)	protein complex(GO:0043234)	3(MF,CC)
	PARP3 (poly(ADP-ribose) polymerase family member 3)	Q9Y6F1	317	RDYQLL	16		catalytic activity(GO:0003824)	DNA repair(GO:0006281)	nucleus(GO:0005634)	3(MF,BP,CC)
	M6PR (mannose-6-phosphate receptor, cation dependent)	F5GX30	550	EVYEFI	10				nucleus(GO:0005634)	3(CC)
	M6PR (mannose-6-phosphate receptor, cation dependent)	J3KQH6	899	EVYEFI	10				nucleus(GO:0005634)	3(CC)
	M6PR (mannose-6-phosphate receptor, cation dependent)	P78364	944	EVYEFI	10		chromatin binding(GO:0003682)		nucleus(GO:0005634); PcG protein complex(GO:0031519)	3(MF,CC)
	PHC2 (polyhomeotic homolog 2)	C9J3D2	263	DVYEFI	12				nucleus(GO:0005634)	3(CC)
	POU2F2 (POU class 2 homeobox 2)	M0R1I6	114	GDWEDV	21	Atg3_YEAST(268-273) GDWEDL(5);			nucleus(GO:0005634)	3(CC)
	PATZ1 (POZ/BTB and AT hook containing zinc finger 1)	Q9HBE1	321	LGYIDL	10		chromatin binding(GO:0003682)		nucleus(GO:0005634)	3(MF,CC)
	PATZ1 (POZ/BTB and AT hook containing zinc finger 1)	Q9HBE1	659	FGFQIV	11	TBCD5_HUMAN(785-790) SGFTIV(4);	chromatin binding(GO:0003682)		nucleus(GO:0005634)	3(MF,CC)
	PRDM10 (PR domain 10)	Q9NQV6	56	ASYTSV	10				nucleus(GO:0005634)	3(CC)
	PRDM15 (PR domain 15)	P57071	570	ATFLEL	11				nucleus(GO:0005634)	3(CC)
	PRDM16 (PR domain 16)	Q9HAZ2	602	SDFEDV	15		protein binding(GO:0005515)		nucleus(GO:0005634); transcriptional repressor complex(GO:0017053)	3(MF,CC)
	PRPF6 (pre-mRNA processing factor 6)	O94906	155	EEWLSI	19		protein binding(GO:0005515); ribonucleoprotein complex binding(GO:0043021)		nucleus(GO:0005634); spliceosomal complex(GO:0005681)	3(MF,CC)
	WTAP (Wilms tumor 1 associated protein)	Q15007	334	AGYESV	11			cell cycle(GO:0007049)	nucleus(GO:0005634)	3(CC)
	DDX4 (DEAD-box helicase 4)	Q9NQI0	15	SSYVPI	13		nucleic acid binding(GO:0003676)		nucleus(GO:0005634)	3(MF,CC)
	DDX4 (DEAD-box helicase 4)	D6RAF5	15	SSYVPI	13				nucleus(GO:0005634)	3(CC)
	DDX4 (DEAD-box helicase 4)	D6RBL3	15	SSYVPI	13				nucleus(GO:0005634)	3(CC)
	ZDHHC8 (zinc finger DHHC-type containing 8)	Q9ULC8	477	LSYDSL	11	ATG4B_HUMAN(6-11) LTYDTL(4);			Golgi apparatus(GO:0005794); mitochondrion(GO:0005739)	3(CC)
	SLC7A6OS (solute carrier family 7 member 6 opposite strand)	Q96CW6	134	SGFQLL	11			protein transport(GO:0015031)	nucleus(GO:0005634)	3(CC)
	RBM23 (RNA binding motif protein 23)	Q86U06	4	DDFDIV	18	Q8MQJ7_DROME(389-394) DDFVLV(4);ULK1_HUMAN(355-360) DDFVMV(4);ULK2_HUMAN(351-356) DDFVLV(4);	nucleotide binding(GO:0000166); protein binding(GO:0005515)		nucleus(GO:0005634)	3(MF,CC)
	EIF1AD (eukaryotic translation initiation factor 1A domain containing)	Q8N9N8	66	GDFLIV	14				nucleus(GO:0005634)	3(CC)
	PDCD2 (programmed cell death 2)	Q16342	190	PEFEIV	12		protein binding(GO:0005515)		nucleus(GO:0005634)	3(MF,CC)
	IL16 (interleukin 16)	Q14005	583	KSFEIL	12			viral process(GO:0016032)	nucleus(GO:0005634)	3(BP,CC)
	AKT1S1 (AKT1 substrate 1)	Q96B36	247	SDFQKL	15		protein binding(GO:0005515)		nucleus(GO:0005634); protein complex(GO:0043234)	3(MF,CC)
	AATF (apoptosis antagonizing transcription factor)	Q9NY61	48	GDFLVV	14		protein binding(GO:0005515)	cell adhesion(GO:0007155); ribosome biogenesis(GO:0042254)	Golgi apparatus(GO:0005794); nucleolus(GO:0005730); nucleus(GO:0005634)	3(MF,BP,CC)
	PRMT2 (protein arginine methyltransferase 2)	P55345	33	EEFVAI	13		protein binding(GO:0005515); signal transducer activity(GO:0004871)		nucleus(GO:0005634)	3(MF,CC)
	BSN (bassoon presynaptic cytomatrix protein)	Q9UPA5	1255	AVYEEI	9				cytoskeleton(GO:0005856); nucleus(GO:0005634)	3(CC)
	BIVM-ERCC5 (BIVM-ERCC5 readthrough)	R4GMW8	1078	GSFIEV	10				nucleus(GO:0005634)	3(CC)
	BUD31 (BUD31 homolog)	F8WCN7	13	DGWELI	21	T53I2_HUMAN(33-38) DGWLII(4);			nucleus(GO:0005634)	3(CC)
	CIC (capicua transcriptional repressor)	Q96RK0	1040	LGFTSL	9		protein binding(GO:0005515)		nucleus(GO:0005634)	3(MF,CC)
	CIC (capicua transcriptional repressor)	Q96RK0	1340	KTFDSV	10		protein binding(GO:0005515)		nucleus(GO:0005634)	3(MF,CC)
	FAM134B (family with sequence similarity 134 member B)	Q9H6L5	453	DDFELL	18	Q8MQJ7_DROME(389-394) DDFVLV(4);ULK2_HUMAN(351-356) DDFVLV(4);			Golgi apparatus(GO:0005794)	3(CC)
	FAM53A (family with sequence similarity 53 member A)	Q6NSI3	143	KVWTPV	12				nucleus(GO:0005634)	3(CC)
	FOSB (FosB proto-oncogene, AP-1 transcription factor subunit)	E7EPR6	68	LEFVLV	10	Q8MQJ7_DROME(389-394) DDFVLV(4);ULK2_HUMAN(351-356) DDFVLV(4);			nucleus(GO:0005634)	3(CC)
	FOSB (FosB proto-oncogene, AP-1 transcription factor subunit)	K7EKC1	211	LEFVLV	10	Q8MQJ7_DROME(389-394) DDFVLV(4);ULK2_HUMAN(351-356) DDFVLV(4);			nucleus(GO:0005634)	3(CC)
	FOSB (FosB proto-oncogene, AP-1 transcription factor subunit)	K7EMJ6	172	LEFVLV	10	Q8MQJ7_DROME(389-394) DDFVLV(4);ULK2_HUMAN(351-356) DDFVLV(4);			nucleus(GO:0005634)	3(CC)
	FOSB (FosB proto-oncogene, AP-1 transcription factor subunit)	K7ERZ8	162	LEFVLV	10	Q8MQJ7_DROME(389-394) DDFVLV(4);ULK2_HUMAN(351-356) DDFVLV(4);			nucleus(GO:0005634)	3(CC)
	FOSB (FosB proto-oncogene, AP-1 transcription factor subunit)	P53539	211	LEFVLV	10	Q8MQJ7_DROME(389-394) DDFVLV(4);ULK2_HUMAN(351-356) DDFVLV(4);			nucleus(GO:0005634)	3(CC)
	GOLGA8Q (golgin A8 family member Q)	H3BV12	372	SVFEEL	9				Golgi apparatus(GO:0005794)	3(CC)
	HEXIM1 (hexamethylene bis-acetamide inducible 1)	O94992	289	KEYLEL	13	TBCD5_HUMAN(57-62) KEWEEL(4);	protein binding(GO:0005515)		nucleus(GO:0005634)	3(MF,CC)
	HEXIM2 (hexamethylene bisacetamide inducible 2)	Q96MH2	215	RDYLEL	17		protein binding(GO:0005515)		nucleus(GO:0005634)	3(MF,CC)
	INTU (inturned planar cell polarity protein)	Q9ULD6	46	SDYDDL	17				cell surface(GO:0009986)	1(CC)
	JARID2 (jumonji and AT-rich interaction domain containing 2)	F5H590	668	LSYDSL	11	ATG4B_HUMAN(6-11) LTYDTL(4);			nucleus(GO:0005634)	3(CC)
	JARID2 (jumonji and AT-rich interaction domain containing 2)	Q92833	706	LSYDSL	11	ATG4B_HUMAN(6-11) LTYDTL(4);	chromatin binding(GO:0003682)		histone methyltransferase complex(GO:0035097); nucleus(GO:0005634)	3(MF,CC)
	KIAA2022	Q5QGS0	443	SSFIEI	12	OPTN_HUMAN(176-181) DSFVEI(4);			nucleus(GO:0005634)	3(CC)
	KIAA2022	Q5QGS0	850	KSFVPL	11				nucleus(GO:0005634)	3(CC)
	WWC1 (WW and C2 domain containing 1)	Q8IX03	460	ASFTDL	10		protein binding(GO:0005515)		nucleus(GO:0005634); protein complex(GO:0043234)	3(MF,CC)
	ZMYND8 (zinc finger MYND-type containing 8)	Q9ULU4	579	DVYTAV	9		protein binding(GO:0005515)		nucleus(GO:0005634)	3(MF,CC)
	PPP1R26 (protein phosphatase 1 regulatory subunit 26)	Q5T8A7	539	RTFLAL	11		protein binding(GO:0005515)		nucleus(GO:0005634)	3(MF,CC)
	PPM1E (protein phosphatase, Mg2+/Mn2+ dependent 1E)	Q8WY54	436	EDYLIL	17	NBR1_HUMAN(730-735) EDYIII(4);	protein binding(GO:0005515)		mitochondrion(GO:0005739); nucleus(GO:0005634); protein complex(GO:0043234)	3(MF,CC)
	PPM1E (protein phosphatase, Mg2+/Mn2+ dependent 1E)	Q8WY54	576	PGYLDL	11		protein binding(GO:0005515)		mitochondrion(GO:0005739); nucleus(GO:0005634); protein complex(GO:0043234)	3(MF,CC)
	PRRC2A (proline rich coiled-coil 2A)	P48634	1092	SEYEEI	15		protein binding(GO:0005515)		nucleus(GO:0005634)	3(MF,CC)
	PRRC2A (proline rich coiled-coil 2A)	P48634	1797	RDWELL	23	Atg3_YEAST(268-273) GDWEDL(4);	protein binding(GO:0005515)		nucleus(GO:0005634)	3(MF,CC)
	RIC3 (RIC3 acetylcholine receptor chaperone)	F5GZ89	227	LGWESL	17	Atg19_YEAST(410-415) LTWEEL(4);CBL_HUMAN(800-805) FGWLSL(4);		protein folding(GO:0006457)	endoplasmic reticulum(GO:0005783)	2(CC)
	RIC3 (RIC3 acetylcholine receptor chaperone)	Q7Z5B4	276	LGWESL	17	Atg19_YEAST(410-415) LTWEEL(4);CBL_HUMAN(800-805) FGWLSL(4);		protein folding(GO:0006457)		1(BP)
	SDAD1 (SDA1 domain containing 1)	Q9NVU7	510	GEWIDV	17	T53I1_HUMAN(29-34) DEWILV(4);		protein transport(GO:0015031)	nucleolus(GO:0005730)	3(CC)
	SDAD1 (SDA1 domain containing 1)	Q9NVU7	554	EDFQKI	15			protein transport(GO:0015031)	nucleolus(GO:0005730)	3(CC)
	SMG7 (SMG7, nonsense mediated mRNA decay factor)	Q92540	929	SSFLSL	11		protein binding(GO:0005515)	RNA metabolic process(GO:0016070)	nucleus(GO:0005634)	3(MF,CC)
	TFG (TRK-fused gene)	Q92734	361	PGFTSL	10		protein binding(GO:0005515); signal transducer activity(GO:0004871)			3(MF)
	TPRX2P (tetra-peptide repeat homeobox 2 pseudogene)	F5GXB4	282	PDFTKL	14				nucleus(GO:0005634)	3(CC)
	WIZ (widely interspaced zinc finger motifs)	O95785	169	RVFVPV	7		protein binding(GO:0005515)		nucleus(GO:0005634)	3(MF,CC)
	WIZ (widely interspaced zinc finger motifs)	O95785	669	LDFLLL	13		protein binding(GO:0005515)		nucleus(GO:0005634)	3(MF,CC)
	YIPF4 (Yip1 domain family member 4)	Q9BSR8	15	GDFTFV	14				endoplasmic reticulum(GO:0005783); Golgi apparatus(GO:0005794)	3(CC)
	FAT1 (FAT atypical cadherin 1)	Q14517	1120	SSFIEI	12	OPTN_HUMAN(176-181) DSFVEI(4);	protein binding(GO:0005515)	cell adhesion(GO:0007155)	filopodium(GO:0030175); nucleus(GO:0005634)	3(MF,BP,CC)
	FAT1 (FAT atypical cadherin 1)	Q14517	1318	GEYDIL	14		protein binding(GO:0005515)	cell adhesion(GO:0007155)	filopodium(GO:0030175); nucleus(GO:0005634)	3(MF,BP,CC)
	FAT2 (FAT atypical cadherin 2)	Q9NYQ8	3212	EDYLPV	15				nucleus(GO:0005634)	3(CC)
	MSL3P1 (male-specific lethal 3 homolog (Drosophila) pseudogene 1)	P0C860	214	KVFLAI	6				nucleus(GO:0005634)	3(CC)
	RBM15B (RNA binding motif protein 15B)	Q8NDT2	250	LGYLPL	10		nucleotide binding(GO:0000166); protein binding(GO:0005515)	viral process(GO:0016032)		3(MF,BP)
	R3HDM4 (R3H domain containing 4)	Q96D70	113	ATYVEV	12		nucleic acid binding(GO:0003676)		nucleus(GO:0005634)	3(MF,CC)
	RABGAP1 (RAB GTPase activating protein 1)	Q9Y3P9	23	EDFVLV	15	Q8MQJ7_DROME(389-394) DDFVLV(5);ULK1_HUMAN(355-360) DDFVMV(4);ULK2_HUMAN(351-356) DDFVLV(5);	protein binding(GO:0005515)	cell cycle(GO:0007049)	centrosome(GO:0005813)	3(MF,CC)
	RABGAP1L (RAB GTPase activating protein 1-like)	Q5R372	23	EEFVLV	12	Q8MQJ7_DROME(389-394) DDFVLV(4);ULK2_HUMAN(351-356) DDFVLV(4);			Golgi apparatus(GO:0005794); nucleus(GO:0005634)	3(CC)
	RABEP1 (rabaptin, RAB GTPase binding effector protein 1)	Q15276	235	EMYVAV	12		protein binding(GO:0005515)	protein transport(GO:0015031)	endosome(GO:0005768)	3(MF)
	RAB11FIP2 (RAB11 family interacting protein 2)	Q7L804	451	LTYEEV	11	Atg19_YEAST(410-415) LTWEEL(4);	protein binding(GO:0005515)	protein transport(GO:0015031)	endosome(GO:0005768)	3(MF)
	RBSN (rabenosyn, RAB effector)	Q9H1K0	441	EGWLPL	18	CBL_HUMAN(800-805) FGWLSL(4);	protein binding(GO:0005515)	protein transport(GO:0015031)	endosome(GO:0005768)	3(MF)
	RABL6 (RAB, member RAS oncogene family-like 6)	Q3YEC7	724	GDYEEL	17	Atg3_YEAST(268-273) GDWEDL(4);	protein binding(GO:0005515)		nucleus(GO:0005634)	3(MF,CC)
	RAD51AP1 (RAD51 associated protein 1)	Q96B01	149	SDYLDL	16		protein binding(GO:0005515)	DNA repair(GO:0006281)	nucleus(GO:0005634)	3(MF,BP,CC)
	IER3 (immediate early response 3)	P46695	36	FTFDPL	12		protein binding(GO:0005515)		nucleus(GO:0005634)	3(MF,CC)
	RAPGEF2 (Rap guanine nucleotide exchange factor 2)	Q9Y4G8	23	ADFTKL	14		protein binding(GO:0005515); signal transducer activity(GO:0004871)		membrane(GO:0016020); neuron projection(GO:0043005); neuronal cell body(GO:0043025); protein complex(GO:0043234); synapse(GO:0045202)	3(MF,CC)
	RAPGEF2 (Rap guanine nucleotide exchange factor 2)	Q9Y4G8	1158	SSFDSV	11		protein binding(GO:0005515); signal transducer activity(GO:0004871)		membrane(GO:0016020); neuron projection(GO:0043005); neuronal cell body(GO:0043025); protein complex(GO:0043234); synapse(GO:0045202)	3(MF,CC)
	RREB1 ( ras responsive element binding protein 1)	Q92766	361	KGFLAL	10				nucleus(GO:0005634)	3(CC)
	RSF1 (remodeling and spacing factor 1)	Q96T23	673	SEFTKV	11	TBCD5_HUMAN(785-790) SGFTIV(4);	protein binding(GO:0005515)		nucleus(GO:0005634)	3(MF,CC)
	RCOR3 (REST corepressor 3)	B4DV59	70	PEFDPV	11		chromatin binding(GO:0003682)		nucleus(GO:0005634)	3(MF,CC)
	RCOR3 (REST corepressor 3)	B4DV59	289	REYQSL	13		chromatin binding(GO:0003682)		nucleus(GO:0005634)	3(MF,CC)
	RCOR3 (REST corepressor 3)	Q9P2K3	199	REYQSL	13		chromatin binding(GO:0003682); protein binding(GO:0005515)		nucleus(GO:0005634)	3(MF,CC)
	RCOR3 (REST corepressor 3)	Q9P2K3	307	KDFQAI	14		chromatin binding(GO:0003682); protein binding(GO:0005515)		nucleus(GO:0005634)	3(MF,CC)
	RCOR3 (REST corepressor 3)	H0YF22	17	REYQSL	13		chromatin binding(GO:0003682)		nucleus(GO:0005634)	3(MF,CC)
	RCOR3 (REST corepressor 3)	H0YF22	125	KDFQAI	14		chromatin binding(GO:0003682)		nucleus(GO:0005634)	3(MF,CC)
	RP9 (retinitis pigmentosa 9 [autosomal dominant])	Q8TA86	140	PMYDII	13		protein binding(GO:0005515)		nucleus(GO:0005634)	3(MF,CC)
	ARHGAP33 (Rho GTPase activating protein 33)	O14559	738	LDFDPL	14		protein binding(GO:0005515)	protein transport(GO:0015031)		3(MF)
	ARHGAP39 (Rho GTPase activating protein 39)	Q9C0H5	620	GTFEKL	11				cytoskeleton(GO:0005856); nucleus(GO:0005634)	3(CC)
	RNASEH1 (ribonuclease H1)	O60930	137	GDFVVV	15	Q8MQJ7_DROME(389-394) DDFVLV(4);ULK1_HUMAN(355-360) DDFVMV(4);ULK2_HUMAN(351-356) DDFVLV(4);	nucleic acid binding(GO:0003676)		mitochondrion(GO:0005739); nucleus(GO:0005634)	3(MF,CC)
	RPP25L (ribonuclease P/MRP subunit p25 like)	Q8N5L8	116	AVWVLL	14				nucleus(GO:0005634)	3(CC)
	RPS6KA3 (ribosomal protein S6 kinase A3)	P51812	385	FSFVAI	12	OPTN_HUMAN(176-181) DSFVEI(4);		cell cycle(GO:0007049)		1(BP)
	RPS6KA4 (ribosomal protein S6 kinase A4)	O75676	304	LDWVAL	21		protein binding(GO:0005515)		nucleus(GO:0005634)	3(MF,CC)
	RRP1 (ribosomal RNA processing 1)	P56182	298	FDYEAV	16				nucleolus(GO:0005730); nucleus(GO:0005634)	3(CC)
	EMG1 (EMG1, N1-specific pseudouridine methyltransferase)	Q92979	59	KTYELL	12				nucleolus(GO:0005730); nucleus(GO:0005634)	3(CC)
	TARBP2 (TARBP2, RISC loading complex RNA binding subunit)	Q15633	46	PVYDLL	8		protein binding(GO:0005515)		nucleus(GO:0005634)	3(MF,CC)
	RBFOX1 (RNA binding protein, fox-1 homolog 1)	F5H0M1	2	KSWQLI	17	ATG32_YEAST(84-89) GSWQAI(4);			nucleus(GO:0005634)	3(CC)
	RBFOX1 (RNA binding protein, fox-1 homolog 1)	F8VRS4	2	KSWQLI	17	ATG32_YEAST(84-89) GSWQAI(4);	nucleotide binding(GO:0000166)		nucleus(GO:0005634)	3(CC)
	REXO1 (REX1, RNA exonuclease 1 homolog)	Q8N1G1	232	LEYDPL	12	ATG4B_HUMAN(6-11) LTYDTL(4);	nucleic acid binding(GO:0003676)		nucleus(GO:0005634)	3(MF,CC)
	RBM8A (RNA binding motif protein 8A)	Q9Y5S9	114	KGYTLV	10		nucleotide binding(GO:0000166); protein binding(GO:0005515)	RNA metabolic process(GO:0016070)	nucleus(GO:0005634)	3(MF,CC)
	MEX3D (mex-3 RNA binding family member D)	Q86XN8	455	FDFDFL	17	CALR_HUMAN(198-203) DDWDFL(4);			nucleus(GO:0005634)	3(CC)
	RUFY2 (RUN and FYVE domain containing 2)	Q8WXA3	412	EMYQKL	12				nucleus(GO:0005634)	3(CC)
	RUSC1 (RUN and SH3 domain containing 1)	Q9BVN2	340	SDWLIV	22		protein binding(GO:0005515)		Golgi apparatus(GO:0005794); nucleus(GO:0005634)	3(MF,CC)
	SCAPER (S-phase cyclin A associated protein in the ER)	Q9BY12	263	EGWETV	19	STBD1_HUMAN(201-206) EEWEMV(4);			endoplasmic reticulum(GO:0005783); nucleus(GO:0005634)	3(CC)
	S100PBP (S100P binding protein)	Q96BU1	24	FSWDSL	19	CBL_HUMAN(800-805) FGWLSL(4);			nucleus(GO:0005634)	3(CC)
	SALL4 (spalt like transcription factor 4)	Q9UJQ4	834	PTYVKV	11				nucleus(GO:0005634); protein complex(GO:0043234)	3(CC)
	SAFB (scaffold attachment factor B)	Q15424	197	SDFTIL	16	TBCD5_HUMAN(785-790) SGFTIV(4);	chromatin binding(GO:0003682); nucleotide binding(GO:0000166); protein binding(GO:0005515)	growth(GO:0040007); hormone metabolic process(GO:0042445)	nucleus(GO:0005634)	3(MF,CC)
	SAFB2 (scaffold attachment factor B2)	Q14151	612	LSFDKI	10		nucleotide binding(GO:0000166); protein binding(GO:0005515)		nucleus(GO:0005634)	3(MF,CC)
	SCYL2 (SCY1 like pseudokinase 2)	Q6P3W7	744	STFTSV	10	TBCD5_HUMAN(785-790) SGFTIV(4);	protein binding(GO:0005515)		Golgi apparatus(GO:0005794)	3(MF,CC)
	SECISBP2 (SECIS binding protein 2)	Q96T21	216	FEFTTL	13		ribonucleoprotein complex binding(GO:0043021)	translation(GO:0006412)	mitochondrion(GO:0005739); nucleus(GO:0005634); ribonucleoprotein complex(GO:0030529)	3(CC)
	SENP7 (SUMO1/sentrin specific peptidase 7)	Q9BQF6	363	SDFTKL	15		protein binding(GO:0005515)		intracellular(GO:0005622); nucleus(GO:0005634)	3(MF,CC)
	ESPL1 (extra spindle pole bodies like 1, separase)	Q14674	1529	GEWELL	19	Atg3_YEAST(268-273) GDWEDL(4);TBCD5_HUMAN(57-62) KEWEEL(4);	catalytic activity(GO:0003824); protein binding(GO:0005515)		centrosome(GO:0005813); nucleus(GO:0005634)	3(MF,CC)
	STK10 (serine/threonine kinase 10)	O94804	268	RDFLKI	15	DVL2_HUMAN(442-447) RMWLKI(4);	protein binding(GO:0005515)	cell cycle(GO:0007049)		3(MF)
	DCLK3 (doublecortin like kinase 3)	Q9C098	282	AGFEKL	11				nucleus(GO:0005634)	3(CC)
	AATK (apoptosis-associated tyrosine kinase)	Q6ZMQ8	694	ESWDPV	18		protein binding(GO:0005515)		endoplasmic reticulum(GO:0005783)	3(MF)
	AATK (apoptosis-associated tyrosine kinase)	H7C175	591	ESWDPV	18				endoplasmic reticulum(GO:0005783)	2(CC)
	LMTK2 (lemur tyrosine kinase 2)	Q8IWU2	498	LSYTSI	10		protein binding(GO:0005515)		Golgi apparatus(GO:0005794)	3(MF,CC)
	MAK (male germ cell associated kinase)	P20794	405	DSWEEL	22	Atg19_YEAST(410-415) LTWEEL(4);BNI3L_HUMAN(34-39) SSWVEL(4);FUND1_HUMAN(16-21) DSYEVL(4);TBCD5_HUMAN(57-62) KEWEEL(4);	protein binding(GO:0005515)		centrosome(GO:0005813); midbody(GO:0030496); nucleus(GO:0005634); photoreceptor inner segment(GO:0001917)	3(MF,CC)
	MARK2 (microtubule affinity regulating kinase 2)	Q7KZI7	356	ATYLLL	11		lipid binding(GO:0008289); protein binding(GO:0005515)		membrane(GO:0016020); nucleus(GO:0005634)	3(MF,CC)
	NEK1 (NIMA related kinase 1)	Q96PY6	1204	EVYEKI	9		protein binding(GO:0005515)		centrosome(GO:0005813); nucleus(GO:0005634)	3(MF,CC)
	SGK2 (SGK2, serine/threonine kinase 2)	Q9HBY8	95	FDFLKV	14				nucleus(GO:0005634)	3(CC)
	SMG1 (SMG1, nonsense mediated mRNA decay associated PI3K related kinase)	Q96Q15	116	PEFTSV	10		protein binding(GO:0005515)	DNA repair(GO:0006281); RNA metabolic process(GO:0016070)	nucleus(GO:0005634)	3(MF,BP,CC)
	SETBP1 (SET binding protein 1)	Q9Y6X0	17	SDFLPV	14				nucleus(GO:0005634)	3(CC)
	SHANK1 (SH3 and multiple ankyrin repeat domains 1)	Q9Y566	1559	GEFLFV	11		protein binding(GO:0005515)		intracellular(GO:0005622); membrane(GO:0016020); neuron projection(GO:0043005)	3(MF,CC)
	SHANK2 (SH3 and multiple ankyrin repeat domains 2)	Q9UPX8	1102	ESFDAV	11		protein binding(GO:0005515)		neuron projection(GO:0043005); neuronal cell body(GO:0043025); photoreceptor inner segment(GO:0001917)	3(MF)
	SHANK3 (SH3 and multiple ankyrin repeat domains 3)	Q9BYB0	1715	DDFVEL	19	ATG13_HUMAN(442-447) DDFVMI(4);OPTN_HUMAN(176-181) DSFVEI(4);Q8MQJ7_DROME(389-394) DDFVLV(4);ULK1_HUMAN(355-360) DDFVMV(4);ULK2_HUMAN(351-356) DDFVLV(4);	protein binding(GO:0005515)		neuron projection(GO:0043005)	3(MF)
	SH3KBP1 (SH3 domain containing kinase binding protein 1)	Q96B97	464	EGFDSV	11		protein binding(GO:0005515)		cytoskeleton(GO:0005856); neuron projection(GO:0043005); synapse(GO:0045202)	3(MF,CC)
	STAT2 (signal transducer and activator of transcription 2)	B4DLC8	396	FGYLTL	13	CBL_HUMAN(800-805) FGWLSL(4);	signal transducer activity(GO:0004871)		nucleus(GO:0005634)	3(CC)
	SIPA1 (signal-induced proliferation-associated 1)	Q96FS4	927	DEWQAI	21	ATG32_YEAST(84-89) GSWQAI(4);	protein binding(GO:0005515)	cell proliferation(GO:0008283)	membrane(GO:0016020); nucleus(GO:0005634); protein complex(GO:0043234)	3(MF,CC)
	SKIDA1 (SKI/DACH domain containing 1)	E9PAX1	821	DDFTVI	18	ATG13_HUMAN(442-447) DDFVMI(4);			nucleus(GO:0005634)	3(CC)
	SKIDA1 (SKI/DACH domain containing 1)	F5H7M0	742	DDFTVI	18	ATG13_HUMAN(442-447) DDFVMI(4);			nucleus(GO:0005634)	3(CC)
	SKIDA1 (SKI/DACH domain containing 1)	Q1XH10	740	DDFTVI	18	ATG13_HUMAN(442-447) DDFVMI(4);			nucleus(GO:0005634)	3(CC)
	SUMO1 (small ubiquitin-like modifier 1)	P63165	19	GEYIKL	12		protein binding(GO:0005515)	DNA repair(GO:0006281)	nuclear pore(GO:0005643); nucleus(GO:0005634); synapse(GO:0045202)	3(MF,BP,CC)
	SMARCA4 (SWI/SNF related, matrix associated, actin dependent regulator of chromatin, subfamily a, member 4)	Q9HBD4	1587	SVFTSV	6	TBCD5_HUMAN(785-790) SGFTIV(4);	helicase activity(GO:0004386)		nucleus(GO:0005634)	3(CC)
	SNAPC2 (small nuclear RNA activating complex polypeptide 2)	Q13487	101	EVWTDL	14				nucleus(GO:0005634)	3(CC)
	SORBS1 (sorbin and SH3 domain containing 1)	Q9BX66	986	SEWISL	19		protein binding(GO:0005515)	muscle contraction(GO:0006936)	nucleus(GO:0005634)	3(MF,CC)
	SORBS1 (sorbin and SH3 domain containing 1)	Q9BX66	1234	FSYQAL	12		protein binding(GO:0005515)	muscle contraction(GO:0006936)	nucleus(GO:0005634)	3(MF,CC)
	SORBS2 (sorbin and SH3 domain containing 2)	O94875	511	SEFEKL	13		protein binding(GO:0005515)		nucleus(GO:0005634)	3(MF,CC)
	SORBS2 (sorbin and SH3 domain containing 2)	O94875	608	SDYIHL	16		protein binding(GO:0005515)		nucleus(GO:0005634)	3(MF,CC)
	SORBS2 (sorbin and SH3 domain containing 2)	O94875	726	SVFEAL	8		protein binding(GO:0005515)		nucleus(GO:0005634)	3(MF,CC)
	SORBS2 (sorbin and SH3 domain containing 2)	O94875	812	ASFQDV	9		protein binding(GO:0005515)		nucleus(GO:0005634)	3(MF,CC)
	SPTB (spectrin beta, erythrocytic)	P11277	2124	SSWESL	19	BNI3L_HUMAN(34-39) SSWVEL(4);	protein binding(GO:0005515)		cell surface(GO:0009986); protein complex(GO:0043234)	3(MF,CC)
	SPDYC (speedy/RINGO cell cycle regulator family member C)	Q5MJ68	262	GDFLIV	14			cell cycle(GO:0007049)	nucleus(GO:0005634)	3(CC)
	SPEF2 (sperm flagellar 2)	Q9C093	778	FDFVIL	17				Golgi apparatus(GO:0005794)	3(CC)
	SPANXB1 (SPANX family member B1)	Q9NS25	91	EEFIEI	13				nucleus(GO:0005634)	3(CC)
	SPAG8 (sperm associated antigen 8)	Q99932	111	LGFEPV	9				membrane(GO:0016020); nucleus(GO:0005634)	3(CC)
	SF1 (splicing factor 1)	Q15637	311	KEYLSL	12				nucleus(GO:0005634); ribosome(GO:0005840); spliceosomal complex(GO:0005681)	3(CC)
	SF3B1 (splicing factor 3b subunit 1)	O75533	419	AGYVPI	12		chromatin binding(GO:0003682); protein binding(GO:0005515)		nucleus(GO:0005634); spliceosomal complex(GO:0005681)	3(MF,CC)
	SCAF1 (SR-related CTD associated factor 1)	Q9H7N4	444	DDFLSL	17				nucleus(GO:0005634)	3(CC)
	SUPT7L (SPT7-like STAGA complex gamma subunit)	O94864	20	SSFDLL	12		protein binding(GO:0005515)		nucleus(GO:0005634)	3(MF,CC)
	STARD9 (StAR related lipid transfer domain containing 9)	Q9P2P6	2645	DSFESL	14	FUND1_HUMAN(16-21) DSYEVL(4);	lipid binding(GO:0008289)	metabolic process(GO:0008152)	nucleus(GO:0005634)	3(CC)
	STARD9 (StAR related lipid transfer domain containing 9)	Q9P2P6	3974	RSFLEL	12		lipid binding(GO:0008289)	metabolic process(GO:0008152)	nucleus(GO:0005634)	3(CC)
	STRN3 (striatin 3)	Q13033	303	KEFDFL	13		protein binding(GO:0005515)		Golgi apparatus(GO:0005794); neuronal cell body(GO:0043025); nucleus(GO:0005634); protein complex(GO:0043234)	3(MF,CC)
	SVIL (supervillin)	O95425	237	SSFTEV	11	TBCD5_HUMAN(785-790) SGFTIV(4);	protein binding(GO:0005515)		nucleus(GO:0005634)	3(MF,CC)
	SUGP2 (SURP and G-patch domain containing 2)	Q8IX01	1014	LGFQML	11				nucleus(GO:0005634)	3(CC)
	SWAP70 (SWAP switching B-cell complex 70kDa subunit)	Q9UH65	424	DMYLKL	14				nucleus(GO:0005634)	3(CC)
	SYNRG (synergin, gamma)	Q9UMZ2	475	SDFQEL	16				Golgi apparatus(GO:0005794)	3(CC)
	SNPH (syntaphilin)	O15079	213	STYTKL	12				neuron projection(GO:0043005); neuronal cell body(GO:0043025)	1(CC)
	TLN1 (talin 1)	Q9Y490	393	AGYIDI	11		protein binding(GO:0005515)	cell adhesion(GO:0007155); cellular component movement(GO:0006928); muscle contraction(GO:0006936)	cell surface(GO:0009986); extracellular region(GO:0005576)	3(MF,BP,CC)
	TLN1 (talin 1)	Q9Y490	514	DDFDTL	19	CALR_HUMAN(198-203) DDWDFL(4);	protein binding(GO:0005515)	cell adhesion(GO:0007155); cellular component movement(GO:0006928); muscle contraction(GO:0006936)	cell surface(GO:0009986); extracellular region(GO:0005576)	3(MF,BP,CC)
	TPX2 (TPX2, microtubule nucleation factor)	Q9ULW0	322	STYVPL	13		protein binding(GO:0005515)	cell proliferation(GO:0008283)	nucleus(GO:0005634)	3(MF,CC)
	TBPL2 (TATA-box binding protein like 2)	Q6SJ96	37	ETYLEL	13				nucleus(GO:0005634)	3(CC)
	TTBK2 (tau tubulin kinase 2)	Q6IQ55	550	KEWVIV	19		protein binding(GO:0005515)		nucleus(GO:0005634)	3(MF,CC)
	TBX19 (T-box 19)	O60806	419	STWTAV	17				nucleus(GO:0005634)	3(CC)
	TBX19 (T-box 19)	H0Y4B1	252	STWTAV	17				nucleus(GO:0005634)	3(CC)
	TBX19 (T-box 19)	H0Y5A7	289	STWTAV	17				nucleus(GO:0005634)	3(CC)
	TBX21 (T-box 21)	Q9UL17	475	LVWTEI	13				neuronal cell body(GO:0043025); nucleus(GO:0005634)	3(CC)
	TERF2IP (TERF2 interacting protein)	Q9NYB0	259	REFEEV	13		protein binding(GO:0005515)		nucleus(GO:0005634)	3(MF,CC)
	ZCCHC11 (zinc finger CCHC-type containing 11)	Q5TAX3	186	SSFTSV	10	TBCD5_HUMAN(785-790) SGFTIV(4);	protein binding(GO:0005515)	cytokine production(GO:0001816)	nucleus(GO:0005634)	3(MF,CC)
	Tex35 (testis expressed 35)	Q5T0J7	79	KDFDKL	15				nucleus(GO:0005634)	3(CC)
	CDY1 (chromodomain protein, Y-linked, 1)	Q9Y6F8	154	SGFQKL	11				nucleus(GO:0005634)	3(CC)
	CDY2A (chromodomain protein, Y-linked, 2A)	C9JMH9	155	SGFQKL	11		catalytic activity(GO:0003824)		nucleus(GO:0005634)	3(MF,CC)
	CDY2A (chromodomain protein, Y-linked, 2A)	Q9Y6F7	155	SGFQKL	11				nucleus(GO:0005634)	3(CC)
	TSPYL2 (TSPY-like 2)	Q9H2G4	618	ADYEDV	15			cell cycle(GO:0007049)	nucleolus(GO:0005730); nucleus(GO:0005634)	3(CC)
	THAP1 (THAP domain containing 1)	Q9NVV9	196	RGYVIL	14		protein binding(GO:0005515)	cell cycle(GO:0007049)	nucleus(GO:0005634)	3(MF,CC)
	TREX2 (three prime repair exonuclease 2)	Q9BQ50	51	ETFVFL	13		nucleic acid binding(GO:0003676)	DNA metabolic process(GO:0006259); DNA repair(GO:0006281)	nucleus(GO:0005634)	3(MF,BP,CC)
	TOX (thymocyte selection associated high mobility group box)	O94900	470	PDYQTI	16				nucleus(GO:0005634)	3(CC)
	TRIP11 (thyroid hormone receptor interactor 11)	Q15643	1956	PTFTPL	10		protein binding(GO:0005515)		cytoskeleton(GO:0005856); Golgi apparatus(GO:0005794); membrane(GO:0016020)	3(MF,CC)
	TIGD5 (tigger transposable element derived 5)	Q53EQ6	530	AEWLHL	18				nucleus(GO:0005634)	3(CC)
	TJAP1 (tight junction associated protein 1)	Q5JTD0	259	DVFVHV	9	Q8MQJ7_DROME(389-394) DDFVLV(4);ULK1_HUMAN(355-360) DDFVMV(4);ULK2_HUMAN(351-356) DDFVLV(4);	protein binding(GO:0005515)		Golgi apparatus(GO:0005794)	3(MF,CC)
	TIPIN (TIMELESS interacting protein)	H3BQ83	13	PDYEHV	15			cell cycle(GO:0007049)	nucleus(GO:0005634)	3(CC)
	TIPIN (TIMELESS interacting protein)	Q9BVW5	13	PDYEHV	15		protein binding(GO:0005515)		nucleus(GO:0005634)	3(MF,CC)
	TIPIN (TIMELESS interacting protein)	H3BTH1	13	PDYEHV	15			cell cycle(GO:0007049)	nucleus(GO:0005634)	3(CC)
	TIPIN (TIMELESS interacting protein)	H3BU04	13	PDYEHV	15				nucleus(GO:0005634)	3(CC)
	TIPIN (TIMELESS interacting protein)	H3BVG9	13	PDYEHV	15				nucleus(GO:0005634)	3(CC)
	TNIP1 (TNFAIP3 interacting protein 1)	Q15025	81	GSFDPL	11		protein binding(GO:0005515)	translation(GO:0006412)	intracellular(GO:0005622); nucleus(GO:0005634)	3(MF,CC)
	TNIP1 (TNFAIP3 interacting protein 1)	Q15025	123	SEFEVV	13		protein binding(GO:0005515)	translation(GO:0006412)	intracellular(GO:0005622); nucleus(GO:0005634)	3(MF,CC)
	TOR1AIP1 (torsin 1A interacting protein 1)	Q5JTV8	68	GDFEPL	15	Atg3_YEAST(268-273) GDWEDL(4);			nucleus(GO:0005634)	3(CC)
	TOX2 (TOX high mobility group box family member 2)	Q96NM4	291	SMWDSL	19				nucleus(GO:0005634)	3(CC)
	TOX3 (TOX high mobility group box family member 3)	O15405	291	SMWDSL	19		chromatin binding(GO:0003682); protein binding(GO:0005515)		nucleus(GO:0005634)	3(MF,CC)
	TOX4 (TOX high mobility group box family member 4)	O94842	259	SMWDSL	19		protein binding(GO:0005515)		nucleus(GO:0005634)	3(MF,CC)
	SMARCA4 (SWI/SNF related, matrix associated, actin dependent regulator of chromatin, subfamily a, member 4)	P51532	1555	SVFTSV	6	TBCD5_HUMAN(785-790) SGFTIV(4);	chromatin binding(GO:0003682); helicase activity(GO:0004386); protein binding(GO:0005515)		nucleus(GO:0005634); protein complex(GO:0043234)	3(MF,CC)
	HES6 (hes family bHLH transcription factor 6)	Q96HZ4	139	SSFQDL	11				nucleus(GO:0005634); transcription factor complex(GO:0005667)	3(CC)
	TCEB2 (transcription elongation factor B subunit 2)	Q15370	2	DVFLMI	11	ATG13_HUMAN(442-447) DDFVMI(4);	protein binding(GO:0005515)	viral process(GO:0016032)		3(MF,BP)
	TCEB2 (transcription elongation factor B subunit 2)	Q15370	83	DTFEAL	14		protein binding(GO:0005515)	viral process(GO:0016032)		3(MF,BP)
	SUPT6H (SPT6 homolog, histone chaperone)	Q7KZ85	99	DDFDLI	18	ATG13_HUMAN(442-447) DDFVMI(4);Q8MQJ7_DROME(389-394) DDFVLV(4);ULK2_HUMAN(351-356) DDFVLV(4);	protein binding(GO:0005515)	viral process(GO:0016032)	nucleus(GO:0005634)	3(MF,BP,CC)
	TFAP2D (transcription factor AP-2 delta)	Q7Z6R9	396	STFQTV	11				nucleus(GO:0005634); transcription factor complex(GO:0005667)	3(CC)
	TFAP4 (transcription factor AP-4 (activating enhancer binding protein 4))	Q01664	66	AGFQSL	10		protein binding(GO:0005515)		nucleus(GO:0005634); transcriptional repressor complex(GO:0017053)	3(MF,CC)
	TFDP3 (transcription factor Dp family member 3)	Q5H9I0	117	KVWETV	14				nucleus(GO:0005634); transcription factor complex(GO:0005667)	3(CC)
	TFDP1 (transcription factor Dp-1)	Q5JSB5	168	RVYDAL	9				nucleus(GO:0005634); transcription factor complex(GO:0005667)	3(CC)
	TFDP2 (transcription factor Dp-2)	F8W6Z7	107	RVYDAL	9				nucleus(GO:0005634); transcription factor complex(GO:0005667)	3(CC)
	TFDP2 (transcription factor Dp-2)	C9J461	122	RVYDAL	9				nucleus(GO:0005634); transcription factor complex(GO:0005667)	3(CC)
	TFDP2 (transcription factor Dp-2)	C9J872	123	RVYDAL	9				nucleus(GO:0005634); transcription factor complex(GO:0005667)	3(CC)
	TFDP2 (transcription factor Dp-2)	C9J977	97	RVYDAL	9				nucleus(GO:0005634); transcription factor complex(GO:0005667)	3(CC)
	TFE3 (transcription factor binding to IGHM enhancer 3)	P19532	21	AVFVLL	7				nucleus(GO:0005634)	3(CC)
	GATA6 (GATA binding protein 6)	Q92908	107	SSWEDL	19	Atg3_YEAST(268-273) GDWEDL(4);BNI3L_HUMAN(34-39) SSWVEL(4);	chromatin binding(GO:0003682); protein binding(GO:0005515)		nucleus(GO:0005634); transcription factor complex(GO:0005667)	3(MF,CC)
	HIVEP2 (human immunodeficiency virus type I enhancer binding protein 2)	P31629	262	AGFIDV	9				nucleus(GO:0005634)	3(CC)
	HIVEP2 (human immunodeficiency virus type I enhancer binding protein 2)	P31629	419	KSYEEI	13				nucleus(GO:0005634)	3(CC)
	HIVEP2 (human immunodeficiency virus type I enhancer binding protein 2)	P31629	1004	SEFLTV	12				nucleus(GO:0005634)	3(CC)
	HIVEP3 (human immunodeficiency virus type I enhancer binding protein 3)	Q5T1R4	117	STWQLV	17				nucleus(GO:0005634)	3(CC)
	HIVEP3 (human immunodeficiency virus type I enhancer binding protein 3)	Q5T1R4	1146	FSFQHL	11				nucleus(GO:0005634)	3(CC)
	HIVEP3 (human immunodeficiency virus type I enhancer binding protein 3)	Q5T1R4	1333	AMYTTL	12				nucleus(GO:0005634)	3(CC)
	NFE2 (nuclear factor, erythroid 2)	Q16621	26	LTWQEI	17	Atg19_YEAST(410-415) LTWEEL(4);		blood circulation(GO:0008015)	nucleus(GO:0005634)	3(CC)
	NFE2 (nuclear factor, erythroid 2)	F8W1N9	26	LTWQEI	17	Atg19_YEAST(410-415) LTWEEL(4);			nucleus(GO:0005634)	3(CC)
	OVOL2 (ovo like zinc finger 2)	Q9BRP0	17	RSWDEL	20	BNI3L_HUMAN(34-39) SSWVEL(4);			nucleus(GO:0005634)	3(CC)
	OVOL2 (ovo like zinc finger 2)	Q9BRP0	29	DTYIPV	13				nucleus(GO:0005634)	3(CC)
	SOX10 (SRY-box 10)	P56693	458	PVYTTL	8		chromatin binding(GO:0003682); protein binding(GO:0005515)	cell maturation(GO:0048469)	nucleus(GO:0005634)	3(MF,CC)
	SOX5 (SRY-box 5)	P35711	65	EEFQPV	11		protein binding(GO:0005515)		nucleus(GO:0005634)	3(MF,CC)
	SOX5 (SRY-box 5)	F5GWL1	52	EEFQPV	11				nucleus(GO:0005634)	3(CC)
	SOX6 (SRY-box 6)	P35712	67	ADWDSV	21		protein binding(GO:0005515)	gene silencing(GO:0016458)	nucleus(GO:0005634)	3(MF,BP,CC)
	SOX7 (SRY-box 7)	Q9BT81	310	PGFDAL	11				nucleus(GO:0005634)	3(CC)
	SP7 (Sp7 transcription factor)	Q8TDD2	124	SVYTSL	8				nucleus(GO:0005634)	3(CC)
	SP7 (Sp7 transcription factor)	F8VV67	106	SVYTSL	8				nucleus(GO:0005634)	3(CC)
	SP8 (Sp8 transcription factor)	Q8IXZ3	215	AGWIDV	16				nucleus(GO:0005634)	3(CC)
	YY2 (YY2 transcription factor)	O15391	236	AEFTKV	10				nucleus(GO:0005634)	3(CC)
	TAF1 (TATA-box binding protein associated factor 1)	P21675	963	FSYVKI	13		protein binding(GO:0005515)	viral process(GO:0016032)		3(MF,BP)
	TAF3 (TATA-box binding protein associated factor 3)	Q5VWG9	593	KEFEDV	11		protein binding(GO:0005515)		nucleus(GO:0005634)	3(MF,CC)
	TAF8 (TATA-box binding protein associated factor 8)	Q7Z7C8	170	SDYQVL	17		protein binding(GO:0005515)		nucleus(GO:0005634)	3(MF,CC)
	TTF1 (transcription termination factor 1)	Q15361	57	KDFQHL	14		chromatin binding(GO:0003682)		nucleolus(GO:0005730); nucleus(GO:0005634)	3(MF,CC)
	TTF1 (transcription termination factor 1)	Q15361	196	ESWLSV	17		chromatin binding(GO:0003682)		nucleolus(GO:0005730); nucleus(GO:0005634)	3(MF,CC)
	TTF1 (transcription termination factor 1)	Q15361	229	REYETL	15		chromatin binding(GO:0003682)		nucleolus(GO:0005730); nucleus(GO:0005634)	3(MF,CC)
	ATRX (ATRX, chromatin remodeler)	P46100	2458	GMYQPV	10		chromatin binding(GO:0003682); helicase activity(GO:0004386); protein binding(GO:0005515)	DNA repair(GO:0006281)	nucleus(GO:0005634)	3(MF,BP,CC)
	CTCF (CCCTC-binding factor)	P49711	162	EGFQVV	11		protein binding(GO:0005515)	chromosome segregation(GO:0007059)	nucleolus(GO:0005730); nucleus(GO:0005634)	3(MF,CC)
	TLE6 (transducin like enhancer of split 6)	Q9H808	118	SSFEDI	12				nucleus(GO:0005634); protein complex(GO:0043234)	3(CC)
	TACC2 (transforming acidic coiled-coil containing protein 2)	O95359	711	ESFLTL	12				nucleus(GO:0005634)	3(CC)
	TACC2 (transforming acidic coiled-coil containing protein 2)	O95359	2047	DTFQTL	14				nucleus(GO:0005634)	3(CC)
	TRIB1 (tribbles pseudokinase 1)	Q96RU8	92	ADYLLL	15				nucleus(GO:0005634)	3(CC)
	TRIOBP (TRIO and F-actin binding protein)	Q9H2D6	165	PSWDEL	19	BNI3L_HUMAN(34-39) SSWVEL(4);			midbody(GO:0030496); nucleus(GO:0005634)	3(CC)
	TRIOBP (TRIO and F-actin binding protein)	Q9H2D6	1268	EEYTVL	14				midbody(GO:0030496); nucleus(GO:0005634)	3(CC)
	TRIOBP (TRIO and F-actin binding protein)	Q9H2D6	1943	LDYVEL	16				midbody(GO:0030496); nucleus(GO:0005634)	3(CC)
	TRIM3 (tripartite motif containing 3)	O75382	384	GTYELV	11		protein binding(GO:0005515)	protein transport(GO:0015031)		3(MF)
	TRIM45 (tripartite motif containing 45)	Q9H8W5	418	ASFTLL	10				nucleus(GO:0005634)	3(CC)
	TRIM66 (tripartite motif containing 66)	B5MCJ9	920	GSFLLI	10				nucleus(GO:0005634)	3(CC)
	TRIM66 (tripartite motif containing 66)	O15016	891	GSFLLI	10				nucleus(GO:0005634)	3(CC)
	TRMT6 (tRNA methyltransferase 6)	Q9UJA5	23	GDFVVL	16				nucleus(GO:0005634)	3(CC)
	TSC22D1 (TSC22 domain family member 1)	Q15714	136	ESYDDL	13		protein binding(GO:0005515)		nucleus(GO:0005634)	3(MF,CC)
	TSC22D1 (TSC22 domain family member 1)	C9IZ15	136	ESYDDL	13				nucleus(GO:0005634)	3(CC)
	TTLL5 (tubulin tyrosine ligase like 5)	Q6EMB2	753	GDFIIV	14		ligase activity(GO:0016874)	cellular protein modification process(GO:0006464)	centrosome(GO:0005813); cilium(GO:0005929); nucleus(GO:0005634)	3(CC)
	TDRD6 (tudor domain containing 6)	O60522	1846	KEFLEL	12	TBCD5_HUMAN(57-62) KEWEEL(4);			endoplasmic reticulum(GO:0005783)	2(CC)
	TP63 (tumor protein 63)	Q9H3D4	409	ETYEML	15		chromatin binding(GO:0003682); protein binding(GO:0005515)		nucleus(GO:0005634); transcription factor complex(GO:0005667)	3(MF,CC)
	PTPN22 (protein tyrosine phosphatase, non-receptor type 22)	F5H2S8	134	FDFLEL	16				nucleus(GO:0005634)	3(CC)
	PTPN22 (protein tyrosine phosphatase, non-receptor type 22)	Q9Y2R2	378	FDFLEL	16		protein binding(GO:0005515)		nucleus(GO:0005634)	3(MF,CC)
	PRPF31 (pre-mRNA processing factor 31)	Q8WWY3	484	AEFLKV	10		protein binding(GO:0005515); ribonucleoprotein complex binding(GO:0043021)		nucleus(GO:0005634)	3(MF,CC)
	SNRNP200 (small nuclear ribonucleoprotein U5 subunit 200)	O75643	85	KGYTLL	11		protein binding(GO:0005515)		nucleus(GO:0005634); spliceosomal complex(GO:0005681)	3(MF,CC)
	LSM11 (LSM11, U7 small nuclear RNA associated)	P83369	29	DSFDPL	14		protein binding(GO:0005515)		nucleus(GO:0005634)	3(MF,CC)
	UBN1 (ubinuclein 1)	Q9NPG3	223	AGFTAL	10		protein binding(GO:0005515)	viral process(GO:0016032)	nucleus(GO:0005634)	3(MF,BP,CC)
	UBQLN4 (ubiquilin 4)	Q9NRR5	284	RMYTDI	12		protein binding(GO:0005515)		nucleus(GO:0005634)	3(MF,CC)
	USP16 (ubiquitin specific peptidase 16)	Q9Y5T5	380	ESFLDL	11			cell cycle(GO:0007049)	nucleus(GO:0005634)	3(CC)
	USP2 (ubiquitin specific peptidase 2)	O75604	122	LSYLPI	10		protein binding(GO:0005515)	cell cycle(GO:0007049)	centrosome(GO:0005813); nucleus(GO:0005634)	3(MF,CC)
	USP31 (ubiquitin specific peptidase 31)	Q70CQ4	153	AEYLAL	12				nucleus(GO:0005634)	3(CC)
	USP37 (ubiquitin specific peptidase 37)	Q86T82	769	ASFTEI	11	OPTN_HUMAN(176-181) DSFVEI(4);	protein binding(GO:0005515)		nucleus(GO:0005634)	3(MF,CC)
	UBE2Z (ubiquitin conjugating enzyme E2 Z)	Q9H832	308	FDYQSL	16		protein binding(GO:0005515)		nucleus(GO:0005634)	3(MF,CC)
	C5orf30 (chromosome 5 open reading frame 30)	Q96GV9	49	SGYQIL	13		protein binding(GO:0005515)	protein transport(GO:0015031)		3(MF)
	N/A - Uncharacterized protein	B8ZZF3	86	RSWQKL	18				nucleus(GO:0005634)	3(CC)
	KIAA1109 (KIAA1109)	Q2LD37	1399	EEFEPI	13		protein binding(GO:0005515)		membrane(GO:0016020); nucleus(GO:0005634)	3(MF,CC)
	KIAA1109 (KIAA1109)	Q9H0B3	632	PSWTKV	16				mitochondrion(GO:0005739); nucleus(GO:0005634)	3(CC)
	GPBP1 (GC-rich promoter binding protein 1)	F5GY92	420	REFQVI	13				nucleus(GO:0005634)	3(CC)
	GPBP1 (GC-rich promoter binding protein 1)	Q86WP2	413	REFQVI	13				nucleus(GO:0005634)	3(CC)
	VCAN (versican)	E9PF17	804	DEFTLI	14		carbohydrate binding(GO:0030246)	cell adhesion(GO:0007155)		3(BP)
	VCAN (versican)	P13611	852	DEFTLI	14		carbohydrate binding(GO:0030246); protein binding(GO:0005515)	carbohydrate metabolic process(GO:0005975); cell adhesion(GO:0007155); cell recognition(GO:0008037)	extracellular region(GO:0005576)	3(MF,BP,CC)
	VCAN (versican)	P13611	2191	ESYTTL	13		carbohydrate binding(GO:0030246); protein binding(GO:0005515)	carbohydrate metabolic process(GO:0005975); cell adhesion(GO:0007155); cell recognition(GO:0008037)	extracellular region(GO:0005576)	3(MF,BP,CC)
	VCAN (versican)	P13611	2585	PVYEDI	8		carbohydrate binding(GO:0030246); protein binding(GO:0005515)	carbohydrate metabolic process(GO:0005975); cell adhesion(GO:0007155); cell recognition(GO:0008037)	extracellular region(GO:0005576)	3(MF,BP,CC)
	VCAN (versican)	P13611	2881	EEYLHI	13		carbohydrate binding(GO:0030246); protein binding(GO:0005515)	carbohydrate metabolic process(GO:0005975); cell adhesion(GO:0007155); cell recognition(GO:0008037)	extracellular region(GO:0005576)	3(MF,BP,CC)
	VSX2 (visual system homeobox 2)	P58304	91	PTFLEV	10			response to stimulus(GO:0050896)	nucleus(GO:0005634)	3(CC)
	CACNB2 (calcium voltage-gated channel auxiliary subunit beta 2)	Q08289	145	KDFLHV	13		protein binding(GO:0005515)	transport(GO:0006810)	voltage-gated calcium channel complex(GO:0005891)	3(MF)
	CACNB3 (calcium voltage-gated channel auxiliary subunit beta 3)	P54284	350	AEYLEV	12			transport(GO:0006810)	membrane(GO:0016020); voltage-gated calcium channel complex(GO:0005891)	3(CC)
	WDR44 (WD repeat domain 44)	Q5JSH3	264	LEFETL	12				Golgi apparatus(GO:0005794)	3(CC)
	WAPL (WAPL cohesin release factor)	Q7Z5K2	356	RDYTVL	17		protein binding(GO:0005515)	viral process(GO:0016032)	chromosome(GO:0005694); cohesin complex(GO:0008278); nucleus(GO:0005634)	3(MF,BP,CC)
	WAPL (WAPL cohesin release factor)	Q7Z5K2	453	FGFDDL	12		protein binding(GO:0005515)	viral process(GO:0016032)	chromosome(GO:0005694); cohesin complex(GO:0008278); nucleus(GO:0005634)	3(MF,BP,CC)
	XRRA1 (X-ray radiation resistance associated 1)	Q6P2D8	518	RTFVPL	12				nucleus(GO:0005634)	3(CC)
	ZBTB8A (zinc finger and BTB domain containing 8A)	Q96BR9	407	RSYVEI	14	OPTN_HUMAN(176-181) DSFVEI(4);			nucleus(GO:0005634)	3(CC)
	ZSCAN10 (zinc finger and SCAN domain containing 10)	Q96SZ4	158	KTFQAL	10		nucleic acid binding(GO:0003676)		nucleus(GO:0005634)	3(MF,CC)
	ZSCAN10 (zinc finger and SCAN domain containing 10)	Q96SZ4	191	LTFEDV	9		nucleic acid binding(GO:0003676)		nucleus(GO:0005634)	3(MF,CC)
	ZSCAN10 (zinc finger and SCAN domain containing 10)	I3L1J3	158	KTFQAL	10				nucleus(GO:0005634)	3(CC)
	ZSCAN10 (zinc finger and SCAN domain containing 10)	I3L1J3	191	LTFEDV	9				nucleus(GO:0005634)	3(CC)
	ZSCAN2 (zinc finger and SCAN domain containing 2)	F5GZ04	203	DGFDLL	14				nucleus(GO:0005634)	3(CC)
	ZSCAN21 (zinc finger and SCAN domain containing 21)	G3V1M0	143	PVWEKI	14				nucleus(GO:0005634)	3(CC)
	ZSCAN21 (zinc finger and SCAN domain containing 21)	G3V1M0	340	ASFVTI	12	OPTN_HUMAN(176-181) DSFVEI(4);			nucleus(GO:0005634)	3(CC)
	ZSCAN21 (zinc finger and SCAN domain containing 21)	Q9Y5A6	143	PVWEKI	14		protein binding(GO:0005515)		nucleus(GO:0005634)	3(MF,CC)
	ZSCAN29 (zinc finger and SCAN domain containing 29)	C9K0J8	416	KTYLAI	11				nucleus(GO:0005634)	3(CC)
	ZSCAN29 (zinc finger and SCAN domain containing 29)	Q8IWY8	417	KTYLAI	11				nucleus(GO:0005634)	3(CC)
	ZSCAN32 (zinc finger and SCAN domain containing 32)	I3L1S7	135	RSWLFL	19				nucleus(GO:0005634)	3(CC)
	ZSCAN32 (zinc finger and SCAN domain containing 32)	I3L4W6	208	RSWLFL	19				nucleus(GO:0005634)	3(CC)
	ZSCAN5B (zinc finger and SCAN domain containing 5B)	A6NJL1	136	KEYLML	14				nucleus(GO:0005634)	3(CC)
	ZC3H3 (zinc finger CCCH-type containing 3)	Q8IXZ2	910	PSFISL	10				nucleus(GO:0005634)	3(CC)
	ZFHX2 (zinc finger homeobox 2)	Q9C0A1	1447	FGFELV	11				nucleus(GO:0005634)	3(CC)
	ZFHX2 (zinc finger homeobox 2)	Q9C0A1	1521	KSYDSL	12				nucleus(GO:0005634)	3(CC)
	ZFHX4 (zinc finger homeobox 4)	E7EVZ1	1890	FGFELV	11				nucleus(GO:0005634)	3(CC)
	ZFHX4 (zinc finger homeobox 4)	J3QQ66	1871	FGFELV	11				nucleus(GO:0005634)	3(CC)
	ZFHX4 (zinc finger homeobox 4)	Q86UP3	1871	FGFELV	11				nucleus(GO:0005634)	3(CC)
	ZMAT1 (zinc finger matrin-type 1)	Q5H9K5	309	EDYIKV	15	NBR1_HUMAN(730-735) EDYIII(4);			nucleus(GO:0005634)	3(CC)
	ZNF189 (zinc finger protein 189)	O75820	14	LTFEDV	9				nucleus(GO:0005634)	3(CC)
	ZNF219 (zinc finger protein 219)	Q9P2Y4	379	LGYLSL	10	CBL_HUMAN(800-805) FGWLSL(4);	protein binding(GO:0005515)		nucleus(GO:0005634)	3(MF,CC)
	ZNF232 (zinc finger protein 232)	I3L4J6	119	LEFLVL	11		nucleic acid binding(GO:0003676)		nucleus(GO:0005634)	3(MF,CC)
	ZNF232 (zinc finger protein 232)	Q9UNY5	92	LEFLVL	11				nucleus(GO:0005634)	3(CC)
	ZNF239 (zinc finger protein 239)	Q16600	61	ETYLPL	12				nucleus(GO:0005634)	3(CC)
	ZNF257 (zinc finger protein 257)	Q9Y2Q1	527	FSYLTV	12				nucleus(GO:0005634)	3(CC)
	ZNF26 (zinc finger protein 26)	P17031	326	KSYLLV	10				nucleus(GO:0005634)	3(CC)
	ZNF282 (zinc finger protein 282)	Q9UDV7	450	DGFQVL	14				nucleus(GO:0005634)	3(CC)
	ZNF292 (zinc finger protein 292)	O60281	1813	SSFISV	10				nucleus(GO:0005634)	3(CC)
	ZNF345 (zinc finger protein 345)	Q14585	71	FSFVSV	11				nucleus(GO:0005634)	3(CC)
	ZNF354A (zinc finger protein 354A)	O60765	140	GSFQIV	10				nucleolus(GO:0005730); nucleus(GO:0005634)	3(CC)
	ZNF358 (zinc finger protein 358)	Q9NW07	17	PVYEEL	9				nucleus(GO:0005634)	3(CC)
	ZNF358 (zinc finger protein 358)	Q9NW07	59	PSYEDL	12	FUND1_HUMAN(16-21) DSYEVL(4);			nucleus(GO:0005634)	3(CC)
	HIVEP1 (human immunodeficiency virus type I enhancer binding protein 1)	P15822	1342	AEFLMI	13		protein binding(GO:0005515)		nucleus(GO:0005634)	3(MF,CC)
	HIVEP1 (human immunodeficiency virus type I enhancer binding protein 1)	P15822	2414	STFVPL	12		protein binding(GO:0005515)		nucleus(GO:0005634)	3(MF,CC)
	ZNF407 (zinc finger protein 407)	Q9C0G0	1106	EEFQII	13				nucleus(GO:0005634)	3(CC)
	ZNF407 (zinc finger protein 407)	Q9C0G0	1335	DVYETI	12				nucleus(GO:0005634)	3(CC)
	ZNF451 (zinc finger protein 451)	Q9Y4E5	43	LEYIDL	11		protein binding(GO:0005515)		nucleus(GO:0005634)	3(MF,CC)
	ZNF469 (zinc finger protein 469)	Q96JG9	862	SSFIDV	10				nucleus(GO:0005634)	3(CC)
	ZNF469 (zinc finger protein 469)	Q96JG9	1471	PSFLLL	10				nucleus(GO:0005634)	3(CC)
	ZNF516 (zinc finger protein 516)	Q92618	454	REYVLV	13	ATG1_YEAST(427-432) REYVVV(5);			nucleus(GO:0005634)	3(CC)
	ZNF518A (zinc finger protein 518A)	Q6AHZ1	680	ESFLSL	11				nucleus(GO:0005634)	3(CC)
	ZNF518B (zinc finger protein 518B)	Q9C0D4	436	RSYDFI	14				nucleus(GO:0005634)	3(CC)
	ZNF518B (zinc finger protein 518B)	Q9C0D4	595	SEYLHI	13				nucleus(GO:0005634)	3(CC)
	ZNF532 (zinc finger protein 532)	Q9HCE3	9	PDFDDL	15				nucleus(GO:0005634)	3(CC)
	ZNF536 (zinc finger protein 536)	O15090	564	REYVLV	13	ATG1_YEAST(427-432) REYVVV(5);			nucleus(GO:0005634)	3(CC)
	ZNF541 (zinc finger protein 541)	Q9H0D2	1315	RVFDKI	8	FYCO1_HUMAN(1278-1283) AVFDII(4);	chromatin binding(GO:0003682)		nucleus(GO:0005634)	3(MF,CC)
	ZNF541 (zinc finger protein 541)	M0R167	816	RVFDKI	8	FYCO1_HUMAN(1278-1283) AVFDII(4);	chromatin binding(GO:0003682)		nucleus(GO:0005634)	3(MF,CC)
	ZNF579 (zinc finger protein 579)	Q8NAF0	226	ADWTLL	21	SQSTM_HUMAN(336-341) DDWTHL(4);			nucleus(GO:0005634)	3(CC)
	ZNF592 (zinc finger protein 592)	Q92610	7	PDFDDL	15				nucleus(GO:0005634)	3(CC)
	ZNF599 (zinc finger protein 599)	Q96NL3	102	SSFQEL	12	BNI3L_HUMAN(34-39) SSWVEL(4);			nucleus(GO:0005634)	3(CC)
	ZNF622 (zinc finger protein 622)	Q969S3	208	DDWEDI	25	Atg3_YEAST(268-273) GDWEDL(4);	protein binding(GO:0005515)		nucleus(GO:0005634)	3(MF,CC)
	ZNF627 (zinc finger protein 627)	Q7L945	174	ETFISL	11				nucleus(GO:0005634)	3(CC)
	ZNF629 (zinc finger protein 629)	Q9UEG4	849	AGFTEV	10	TBCD5_HUMAN(785-790) SGFTIV(4);			nucleus(GO:0005634)	3(CC)
	ZNF638 (zinc finger protein 638)	E7EUZ3	479	DEFVTV	15	Q8MQJ7_DROME(389-394) DDFVLV(4);ULK1_HUMAN(355-360) DDFVMV(4);ULK2_HUMAN(351-356) DDFVLV(4);	nucleic acid binding(GO:0003676)		nucleus(GO:0005634)	3(MF,CC)
	ZNF638 (zinc finger protein 638)	E7EUZ3	536	LSFVTL	11		nucleic acid binding(GO:0003676)		nucleus(GO:0005634)	3(MF,CC)
	ZNF646 (zinc finger protein 646)	O15015	161	GTWEDL	18	Atg19_YEAST(410-415) LTWEEL(4);Atg3_YEAST(268-273) GDWEDL(5);	protein binding(GO:0005515)		nucleus(GO:0005634)	3(MF,CC)
	ZNF654 (zinc finger protein 654)	Q8IZM8	112	AEFIEI	12				nucleus(GO:0005634)	3(CC)
	ZNF687 (zinc finger protein 687)	Q8N1G0	7	PDFDDL	15				nucleus(GO:0005634)	3(CC)
	ZNF711 (zinc finger protein 711)	J3KPS6	179	EDYLMI	18	NBR1_HUMAN(730-735) EDYIII(4);			nucleus(GO:0005634)	3(CC)
	ZNF711 (zinc finger protein 711)	Q9Y462	201	EDYLMI	18	NBR1_HUMAN(730-735) EDYIII(4);	protein binding(GO:0005515)		nucleus(GO:0005634)	3(MF,CC)
	ZNF717 (zinc finger protein 717)	Q9BY31	649	KSFLTI	11				nucleus(GO:0005634)	3(CC)
	ZNF827 (zinc finger protein 827)	Q17R98	276	SSFLSL	11				nucleus(GO:0005634)	3(CC)
	ZNF862 (zinc finger protein 862)	O60290	23	EEWVLL	20		nucleic acid binding(GO:0003676)		nucleus(GO:0005634)	3(MF,CC)
	GLIS2 (GLIS family zinc finger 2)	Q9BZE0	506	PGWVVI	19		protein binding(GO:0005515)		nucleus(GO:0005634)	3(MF,CC)
	ZKSCAN8 (zinc finger with KRAB and SCAN domains 8)	Q15776	214	AGFQTL	11				nucleus(GO:0005634)	3(CC)
	ZFPM2 (zinc finger protein, FOG family member 2)	E7ET52	333	FSYTKI	12		nucleic acid binding(GO:0003676)		nucleus(GO:0005634)	3(MF,CC)
	ZFPM2 (zinc finger protein, FOG family member 2)	F5H542	196	FSYTKI	12		nucleic acid binding(GO:0003676)		nucleus(GO:0005634)	3(MF,CC)
	ZXDC (ZXD family zinc finger C)	Q2QGD7	73	DSFLVL	14	FUND1_HUMAN(16-21) DSYEVL(4);	nucleic acid binding(GO:0003676); protein binding(GO:0005515)		nucleus(GO:0005634)	3(MF,CC)
	ZFX (zinc finger protein, X-linked)	E9PEP7	209	EDYLMI	18	NBR1_HUMAN(730-735) EDYIII(4);			nucleus(GO:0005634)	3(CC)
	ZFX (zinc finger protein, X-linked)	P17010	209	EDYLMI	18	NBR1_HUMAN(730-735) EDYIII(4);			nucleus(GO:0005634)	3(CC)
	ZFY (zinc finger protein, Y-linked)	P08048	205	EDYLMI	18	NBR1_HUMAN(730-735) EDYIII(4);			nucleus(GO:0005634)	3(CC)
	ZFY (zinc finger protein, Y-linked)	P08048	349	KTFVPI	11				nucleus(GO:0005634)	3(CC)
